# Supplementary material for: Network Pharmacology of Ginseng (Part II): The Differential Effects of Red Ginseng and Ginsenoside Rg5 in Cancer and Heart Diseases as Determined by Transcriptomics
Source: Pharmaceuticals (Basel). 2021 Sep 30;14(10):1010. doi: 10.3390/ph14101010 (PMC8540751; doi:10.3390/ph14101010)
Supplement: Supplementary file 1 [file pharmaceuticals-14-01010-s001.zip]

Archive with 11 entries (11 files):
- Supplement 1 Gene expression datasets Table S1.xls
- Supplement 10  WNT - carenin siignalling.pdf
- Supplement 11 WG and HRG HPLC and Supplemental table S4 .pdf
- Supplement 2 Venn diagrams Tables S2 and S3.pdf
- Supplement 3 Neuroinflammation signaling.pdf
- Supplement 4 Senescence signalling.pdf
- Supplement 5 Protein Kinase A signalling.pdf
- Supplement 6 Sirtuin signalling.pdf
- Supplement 7 Estrogen Receptors signaling.pdf
- Supplement 8 Ferroptosis signaling.pdf
- Supplement 9 Adrenomodulin signaling .pdf
