# Supplementary material for: Network Pharmacology of Ginseng (Part II): The Differential Effects of Red Ginseng and Ginsenoside Rg5 in Cancer and Heart Diseases as Determined by Transcriptomics
Source: Pharmaceuticals (Basel). 2021 Sep 30;14(10):1010. doi: 10.3390/ph14101010 (PMC8540751; doi:10.3390/ph14101010)
Supplement: Supplementary file 1 [file pharmaceuticals-14-01010-s001.zip › Supplement 1 Gene expression datasets Table S1.xls]

## Sheet: Table S1 IPA datasets
	Table S1 All datasets genes differentially regululates by WG, HRG at different concentration and ginsenosides Rb1, Rg3, Rb5 and Rk1
	Test sample code	WG	HRG1	HRG2	HRG3	HRG4	HRG5	Rb1	Rg3	Rg5	Rk1
	Concentration, ng/ml or nM (for ginsenosides)	10000	10000	1000	100	10	0.01	100	100	100	100
Gene Symbol	Entrez Gene Name	Expr Fold Change	Expr Fold Change	Expr Fold Change	Expr Fold Change	Expr Fold Change	Expr Fold Change	Expr Fold Change	Expr Fold Change	Expr Fold Change	Expr Fold Change	Location	Type(s)	Entrez Gene ID for Human	Entrez Gene ID for Mouse	Entrez Gene ID for Rat
1700001C19Rik	RIKEN cDNA 1700001C19 gene										-27.271	Other	other		75462	100912849
1700084J12Rik	ribosomal protein L7-like 1 pseudogene					96.396				63.625		Other	other		73486
2200002D01Rik	RIKEN cDNA 2200002D01 gene											Nucleus	other		72275	100361913
2310001K24Rik	RIKEN cDNA 2310001K24 gene		-26.083	-30.145					-42.119			Other	other		69517
2310039H08Rik	RIKEN cDNA 2310039H08 gene									-84.73		Other	other		67101	681367
2510002D24Rik	--		-22.275	-27.187						-34.702		Other	other		72307	498122
2610001J05Rik	RIKEN cDNA 2610001J05 gene			234.417	109.554						109.66	Other	other		66520
3110021A11Rik	RIKEN cDNA 3110021A11 gene	-26.76										Other	other		67289
3110039M20Rik	RIKEN cDNA 3110039M20 gene								41.021			Other	other		67293
3300002I08Rik	RIKEN cDNA 3300002I08 gene							62.864				Other	other		69277	102549291|102555578
4930481A15Rik	RIKEN cDNA 4930481A15 gene		17.294									Cytoplasm	enzyme		74931
4930519F16Rik	RIKEN cDNA 4930519F16 gene	45.938		34.045								Other	other		75106	100361639
4930522L14Rik	--									150.302		Other	other		100041734
4931406H21Rik	RIKEN cDNA 4931406H21 gene						-18.815	23.511				Other	other		77592
5730460C07Rik	RIKEN cDNA 5730460C07 gene	22.084			31.773			30.537	36.032			Other	other		70594
9430069I07Rik	RIKEN cDNA 9430069I07 gene											Other	other		77358
9930111J21Rik2	RIKEN cDNA 9930111J21 gene 2					36.196						Other	other		245240
A230020J21Rik	RIKEN cDNA A230020J21 gene											Other	other		100125339
A730061H03Rik	RIKEN cDNA A730061H03 gene								-17.514			Other	other		320942
A930004D18Rik	RIKEN cDNA A930004D18 gene	59.605	61.301					40.937				Other	other		77940
A930011G23Rik	RIKEN cDNA A930011G23 gene							-66.402				Other	other		319818	364111
A930016O22Rik	RIKEN cDNA A930016O22 gene									-21.111		Other	other		100503495
A930017K11Rik	RIKEN cDNA A930017K11 gene										18.133	Other	other		100034748
AAAS	aladin WD repeat nucleoporin											Nucleus	other	8086	223921	300259
AASDHPPT	aminoadipate-semialdehyde dehydrogenase-phosphopantetheinyl transferase				-61.197			-196.807				Cytoplasm	enzyme	60496	67618	300328
ABCB9	ATP binding cassette subfamily B member 9											Cytoplasm	transporter	23457	56325	63886
Abcb1b	ATP-binding cassette, sub-family B (MDR/TAP), member 1B			69.836								Plasma Membrane	transporter		18669	24646
ABCC1	ATP binding cassette subfamily C member 1							39.983		42.197		Plasma Membrane	transporter	4363	17250	24565
ABCD2	ATP binding cassette subfamily D member 2		17.445									Cytoplasm	transporter	225	26874	84356
ABCD3	ATP binding cassette subfamily D member 3	140.068										Cytoplasm	transporter	5825	19299	25270
ABCF3	ATP binding cassette subfamily F member 3				-56.915							Other	transporter	55324	27406	287982
ABHD4	abhydrolase domain containing 4, N-acyl phospholipase B											Cytoplasm	peptidase	63874	105501	364380
ABHD5	abhydrolase domain containing 5, lysophosphatidic acid acyltransferase										111.698	Cytoplasm	enzyme	51099	67469	316122
ABHD8	abhydrolase domain containing 8							-56.935				Cytoplasm	enzyme	79575	64296	306338
ABHD12	abhydrolase domain containing 12, lysophospholipase					-32.127					-35.372	Plasma Membrane	enzyme	26090	76192	499913
ABHD14B	abhydrolase domain containing 14B	-19.075										Cytoplasm	enzyme	84836	76491	300983
ABHD16A	abhydrolase domain containing 16A, phospholipase		-116.345									Other	enzyme	7920	193742	361796
ABI1	abl interactor 1			-102.017								Cytoplasm	other	10006	11308	79249
ABI2	abl interactor 2			-118.867								Cytoplasm	other	10152	329165	286928
ABL1	ABL proto-oncogene 1, non-receptor tyrosine kinase							30.092				Nucleus	kinase	25	11350	311860|100909750
ABTB1	ankyrin repeat and BTB domain containing 1											Cytoplasm	translation regulator	80325	80283	297432
ACAD11	acyl-CoA dehydrogenase family member 11											Cytoplasm	enzyme	84129	102632	315973
ACADL	acyl-CoA dehydrogenase long chain	109.279										Cytoplasm	enzyme	33	11363	25287
ACADSB	acyl-CoA dehydrogenase short/branched chain									-97.445		Cytoplasm	enzyme	36	66885	25618
ACAP3	ArfGAP with coiled-coil, ankyrin repeat and PH domains 3										-34.115	Nucleus	transcription regulator	116983	140500	313772
ACAT2	acetyl-CoA acetyltransferase 2											Cytoplasm	enzyme	39	110460|224530	308100|365096
ACBD5	acyl-CoA binding domain containing 5					-39.527						Nucleus	other	91452	74159	307170|679565|100910957
ACBD6	acyl-CoA binding domain containing 6											Cytoplasm	other	84320	72482	289125
ACKR3	atypical chemokine receptor 3			83.215								Plasma Membrane	G-protein coupled receptor	57007	12778	84348
Acot1	acyl-CoA thioesterase 1		33.413									Cytoplasm	enzyme		26897	50559
ACOT13	acyl-CoA thioesterase 13											Cytoplasm	enzyme	55856	66834	291135
ACOX1	acyl-CoA oxidase 1	74.522						88.669				Cytoplasm	enzyme	51	11430	50681
ACSBG2	acyl-CoA synthetase bubblegum family member 2		-31.955								-27.137	Cytoplasm	enzyme	81616	328845	301120
ACSL5	acyl-CoA synthetase long chain family member 5		108.431						250.5			Cytoplasm	enzyme	51703	433256	94340
ACSM4	acyl-CoA synthetase medium chain family member 4											Cytoplasm	enzyme	341392	233801	353317
ACTA2	actin alpha 2, smooth muscle								49.38	-63.062		Cytoplasm	other	59	11475	81633
ACTG1	actin gamma 1					-158.481		-751.101				Cytoplasm	other	71	11465	287876
ACTL6A	actin like 6A			143.022						130.306		Nucleus	other	86	56456	361925
ACTN1	actinin alpha 1											Cytoplasm	transcription regulator	87	109711	81634
ACTR5	actin related protein 5	24.902									18.642	Nucleus	other	79913	109275	362258
ACTR1B	actin related protein 1B											Cytoplasm	other	10120	226977	316333
ACVR1	activin A receptor type 1							71.632				Plasma Membrane	kinase	90	11477	79558
ACYP1	acylphosphatase 1							-31.477				Cytoplasm	enzyme	97	66204	299203
ADAM9	ADAM metallopeptidase domain 9			-73.708						-97.858		Plasma Membrane	peptidase	8754	11502	290834
ADAM15	ADAM metallopeptidase domain 15									-46.303		Plasma Membrane	peptidase	8751	11490	57025
ADAM17	ADAM metallopeptidase domain 17				25.749			44.311		29.412		Plasma Membrane	peptidase	6868	11491	57027
ADAM23	ADAM metallopeptidase domain 23		18.838									Plasma Membrane	peptidase	8745	23792	301460
ADAMTS1	ADAM metallopeptidase with thrombospondin type 1 motif 1											Extracellular Space	peptidase	9510	11504	79252
ADAMTS2	ADAM metallopeptidase with thrombospondin type 1 motif 2											Extracellular Space	peptidase	9509	216725	287899
ADAMTS5	ADAM metallopeptidase with thrombospondin type 1 motif 5											Extracellular Space	peptidase	11096	23794	304135
ADAR	adenosine deaminase RNA specific	-73.099										Nucleus	enzyme	103	56417	81635
ADARB1	adenosine deaminase RNA specific B1									-48.309		Nucleus	enzyme	104	110532	25367
ADGRA2	adhesion G protein-coupled receptor A2		34.228									Plasma Membrane	G-protein coupled receptor	25960	78560	100363275
ADGRA3	adhesion G protein-coupled receptor A3			104.801								Plasma Membrane	G-protein coupled receptor	166647	70693	305408
ADGRD1	adhesion G protein-coupled receptor D1										22.281	Plasma Membrane	G-protein coupled receptor	283383	243277	689257
ADGRL2	adhesion G protein-coupled receptor L2											Plasma Membrane	G-protein coupled receptor	23266	99633	171447
ADIPOR1	adiponectin receptor 1					-150.975						Plasma Membrane	transmembrane receptor	51094	72674	289036
ADPRM	ADP-ribose/CDP-alcohol diphosphatase, manganese dependent		-178.632			-238.082		-345.936	-353.973	-339.909	-80.321	Cytoplasm	enzyme	56985	66358	287406
ADPRS	ADP-ribosylserine hydrolase			-17.859								Cytoplasm	enzyme	54936	100206	362600
ADSS2	adenylosuccinate synthase 2						-56.284	-27.988				Cytoplasm	enzyme	159	11566	289276
AFDN	afadin, adherens junction formation factor							106.625				Nucleus	other	4301	17356	26955
AFF4	AF4/FMR2 family member 4											Nucleus	transcription regulator	27125	93736	303132
Afg3l1	AFG3-like AAA ATPase 1						54.952					Cytoplasm	peptidase		114896	361436
AFMID	arylformamidase							24.261				Nucleus	enzyme	125061	71562	688283
AFP	alpha fetoprotein											Extracellular Space	transporter	174	11576	24177
AGA	aspartylglucosaminidase			38.838	51.866			65.702				Cytoplasm	enzyme	175	11593	290923
AGAP3	ArfGAP with GTPase domain, ankyrin repeat and PH domain 3							27.307				Nucleus	transcription regulator	116988	213990	362300
AGBL5	AGBL carboxypeptidase 5							33.352				Cytoplasm	peptidase	60509	231093	362710
AGFG1	ArfGAP with FG repeats 1											Nucleus	other	3267	15463	363266
AGFG2	ArfGAP with FG repeats 2											Other	other	3268	231801
AGK	acylglycerol kinase			-23.694							22.097	Cytoplasm	kinase	55750	69923	502749
AGO2	argonaute RISC catalytic component 2									263.47		Cytoplasm	translation regulator	27161	239528	59117
AGPAT1	1-acylglycerol-3-phosphate O-acyltransferase 1				-372.513		-483.725					Cytoplasm	enzyme	10554	55979	406165
AGTRAP	angiotensin II receptor associated protein				58.171						-35.013	Plasma Membrane	G-protein coupled receptor	57085	11610	298646
AHCY	adenosylhomocysteinase											Cytoplasm	enzyme	191	269378	29443
AHNAK2	AHNAK nucleoprotein 2		44.964					97.683		115.911		Cytoplasm	other	113146	100041194	314478
AI413582	--											Other	other		106672
AIDA	axin interactor, dorsalization associated					52.102		20.785				Cytoplasm	other	64853	108909	682999
AIF1L	allograft inflammatory factor 1 like											Plasma Membrane	other	83543	108897	362107
AIFM1	apoptosis inducing factor mitochondria associated 1										-56.494	Cytoplasm	enzyme	9131	26926	83533
AIM2	absent in melanoma 2								63.483			Cytoplasm	other	9447	383619	304987
AK1	adenylate kinase 1											Cytoplasm	kinase	203	11636	24183
AK4	adenylate kinase 4											Cytoplasm	kinase	205	11639	29223
AKAP7	A-kinase anchoring protein 7		40.234					66.23		61.066		Plasma Membrane	other	9465	432442	361458
AKAP13	A-kinase anchoring protein 13							20.843		19.937		Cytoplasm	other	11214	75547	293024
AKAP8L	A-kinase anchoring protein 8 like										-26.084	Nucleus	other	26993	54194	299569
AKR1E2	aldo-keto reductase family 1 member E2			84.362								Cytoplasm	enzyme	83592	56043	307091
ALAS1	5'-aminolevulinate synthase 1	-36.861										Cytoplasm	enzyme	211	11655	65155
ALCAM	activated leukocyte cell adhesion molecule				-107.927					-82.668	-105.995	Plasma Membrane	other	214	11658	79559
ALDH18A1	aldehyde dehydrogenase 18 family member A1				-135.369					-152.617	-188.808	Cytoplasm	kinase	5832	56454	361755
ALDH1B1	aldehyde dehydrogenase 1 family member B1						-32.731					Cytoplasm	enzyme	219	72535	298079
ALDH1L2	aldehyde dehydrogenase 1 family member L2											Cytoplasm	enzyme	160428	216188	299699
ALDOA	aldolase, fructose-bisphosphate A											Cytoplasm	enzyme	226	11674	24189
ALDOB	aldolase, fructose-bisphosphate B				19.519							Cytoplasm	enzyme	229	230163	24190
ALG14	ALG14 UDP-N-acetylglucosaminyltransferase subunit									-263.492		Cytoplasm	enzyme	199857	66789	362031
ALKBH4	alkB homolog 4, lysine demethylase			-43.412								Cytoplasm	enzyme	54784	72041	288587
ALKBH7	alkB homolog 7									69.277		Cytoplasm	other	84266	66400	679944
ALMS1	ALMS1 centrosome and basal body associated protein			-69.592	-30.887							Cytoplasm	other	7840	236266	297408
ALOX15	arachidonate 15-lipoxygenase											Cytoplasm	enzyme	246	11687	81639
ALOX15B	arachidonate 15-lipoxygenase type B					-46.132	-49.763		-44.288	-40.675		Cytoplasm	enzyme	247	11688	266604
Alyref2	Aly/REF export factor 2									-73.844		Cytoplasm	other		56009
AMD1	adenosylmethionine decarboxylase 1			142.729			101.903					Cytoplasm	enzyme	262	11702|100041585	81640
AMN1	antagonist of mitotic exit network 1 homolog			-22.188							-18.332	Plasma Membrane	other	196394	232566	302032
AMN	amnion associated transmembrane protein							-63.89				Plasma Membrane	other	81693	93835	314459
AMOTL1	angiomotin like 1		26.003								-26.097	Plasma Membrane	other	154810	75723	315430
AMPD2	adenosine monophosphate deaminase 2				-69.839			-40.514				Cytoplasm	enzyme	271	109674	362015
ANAPC2	anaphase promoting complex subunit 2		488.15	458.897			458.708		490.709	435.854		Nucleus	other	29882	99152	296558
ANAPC4	anaphase promoting complex subunit 4		40.329									Nucleus	enzyme	29945	52206	305420
Anapc15	anaphase promoting complex C subunit 15					50.445						Nucleus	other		75430	293155
ANGEL1	angel homolog 1	27.019										Extracellular Space	other	23357	68737	362765
ANGPT4	angiopoietin 4		23.947									Extracellular Space	growth factor	51378	11602	296269
ANGPTL2	angiopoietin like 2									-44.661		Extracellular Space	other	23452	26360	171100
ANGPTL4	angiopoietin like 4			94.938								Extracellular Space	other	51129	57875	362850
ANKH	ANKH inorganic pyrophosphate transport regulator											Plasma Membrane	transporter	56172	11732	114506
ANKRD1	ankyrin repeat domain 1											Cytoplasm	transcription regulator	27063	107765	27064
ANKRD11	ankyrin repeat domain 11		-30.957									Nucleus	other	29123	77087	365023
ANKRD39	ankyrin repeat domain 39										-16.872	Other	other	51239	109346	367251
ANKRD42	ankyrin repeat domain 42											Nucleus	transcription regulator	338699	73845	293117
ANKRD44	ankyrin repeat domain 44											Other	other	91526	329154	301415
ANO2	anoctamin 2						24.44	20.32				Plasma Membrane	ion channel	57101	243634	100361584
Anp32a	acidic (leucine-rich) nuclear phosphoprotein 32 family, member A											Nucleus	other		11737	25379|100909983
ANTKMT	adenine nucleotide translocase lysine methyltransferase								-185.961			Cytoplasm	enzyme	65990	214917	287150
ANXA2	annexin A2											Plasma Membrane	other	302	12306	56611
ANXA5	annexin A5		24.13									Plasma Membrane	transporter	308	11747	25673
AOX1	aldehyde oxidase 1											Cytoplasm	enzyme	316	11761	54349
AP1AR	adaptor related protein complex 1 associated regulatory protein						-89.502	-52.573				Cytoplasm	other	55435	211556	362037
AP1G1	adaptor related protein complex 1 subunit gamma 1									-293.512		Cytoplasm	other	164	11765	171494
AP1M1	adaptor related protein complex 1 subunit mu 1		-138.224									Cytoplasm	transporter	8907	11767	306332
AP1S2	adaptor related protein complex 1 subunit sigma 2											Cytoplasm	transporter	8905	108012	302671
AP3M1	adaptor related protein complex 3 subunit mu 1					-162.966			-164.961			Cytoplasm	transporter	26985	55946	171126
AP3S2	adaptor related protein complex 3 subunit sigma 2	100.947		-49.071								Cytoplasm	transporter	10239	11778	683402
AP4E1	adaptor related protein complex 4 subunit epsilon 1						-59.343	-22.923				Cytoplasm	other	23431	108011	311404
AP5M1	adaptor related protein complex 5 subunit mu 1							-34.967		-59.022	-43.176	Cytoplasm	other	55745	74385	305861
APAF1	apoptotic peptidase activating factor 1					-32.569						Cytoplasm	other	317	11783	78963
APBA1	amyloid beta precursor protein binding family A member 1											Cytoplasm	transporter	320	319924	83589
APBA3	amyloid beta precursor protein binding family A member 3											Cytoplasm	transporter	9546	57267	83611
APBB1	amyloid beta precursor protein binding family B member 1									-37.877		Cytoplasm	transcription regulator	322	11785	29722
APBB1IP	amyloid beta precursor protein binding family B member 1 interacting protein				22.404							Cytoplasm	other	54518	54519	307171
APCDD1	APC down-regulated 1											Plasma Membrane	other	147495	494504	689616
APIP	APAF1 interacting protein	94.666							79.416			Cytoplasm	enzyme	51074	56369
APOH	apolipoprotein H								-28.434			Extracellular Space	transporter	350	11818	287774
APPL2	adaptor protein, phosphotyrosine interacting with PH domain and leucine zipper 2				30.027	23.07			31.394	55.389		Cytoplasm	other	55198	216190	362860
APRT	adenine phosphoribosyltransferase									-253.257		Cytoplasm	enzyme	353	11821	292072
ARF1	ADP ribosylation factor 1			-262.805								Cytoplasm	enzyme	375	11840	64310
ARF5	ADP ribosylation factor 5										-222.438	Cytoplasm	enzyme	381	11844	79117
ARFGEF1	ADP ribosylation factor guanine nucleotide exchange factor 1	57.914	87.347					121.044				Cytoplasm	other	10565	211673	312915
ARFGEF2	ADP ribosylation factor guanine nucleotide exchange factor 2											Cytoplasm	other	10564	99371	296380
ARGLU1	arginine and glutamate rich 1									59.817		Other	other	55082	234023	290912
ARHGAP9	Rho GTPase activating protein 9		-30.555		-26.112							Cytoplasm	other	64333	216445	362893
ARHGAP12	Rho GTPase activating protein 12				23.563							Cytoplasm	other	94134	75415	307016
ARHGAP17	Rho GTPase activating protein 17			-75.404								Cytoplasm	other	55114	70497	63994
ARHGAP18	Rho GTPase activating protein 18											Cytoplasm	other	93663	73910	293947
ARHGAP19	Rho GTPase activating protein 19											Cytoplasm	other	84986	71085	679082
ARHGAP23	Rho GTPase activating protein 23									-18.708		Cytoplasm	other	57636	58996	303501
ARHGAP29	Rho GTPase activating protein 29		-49.59									Cytoplasm	other	9411	214137	310833
ARHGAP11A	Rho GTPase activating protein 11A				-90.98				-82.9			Cytoplasm	other	9824	228482	296060
ARHGDIB	Rho GDP dissociation inhibitor beta	-164.819						-219.609		-204.069		Cytoplasm	enzyme	397	11857	362456
ARHGEF2	Rho/Rac guanine nucleotide exchange factor 2						-255.93					Cytoplasm	other	9181	16800	310635
ARHGEF12	Rho guanine nucleotide exchange factor 12											Cytoplasm	other	23365	69632	367072
ARHGEF25	Rho guanine nucleotide exchange factor 25	114.409										Cytoplasm	other	115557	52666	314904
ARHGEF10L	Rho guanine nucleotide exchange factor 10 like											Cytoplasm	enzyme	55160	72754	684811
ARIH1	ariadne RBR E3 ubiquitin protein ligase 1							92.072			54.258	Cytoplasm	enzyme	25820	23806	300756
ARL2	ADP ribosylation factor like GTPase 2		-202.766					-204.05				Cytoplasm	enzyme	402	56327	65142
ARL3	ADP ribosylation factor like GTPase 3	150.214								197.464		Cytoplasm	enzyme	403	56350	64664
ARL6	ADP ribosylation factor like GTPase 6								110.338			Cytoplasm	transporter	84100	56297	363760
ARL5A	ADP ribosylation factor like GTPase 5A					-70.977						Other	enzyme	26225	75423	117050
ARL6IP5	ADP ribosylation factor like GTPase 6 interacting protein 5	-216.713		-251.444				-176.229	-249.645	-261.129		Cytoplasm	other	10550	65106	66028
ARL8A	ADP ribosylation factor like GTPase 8A											Cytoplasm	enzyme	127829	68724	498234
ARMC7	armadillo repeat containing 7			-44.022						-43.78		Cytoplasm	other	79637	276905	287827
ARMCX6	armadillo repeat containing X-linked 6											Other	other	54470	278097	363496
ARNT	aryl hydrocarbon receptor nuclear translocator					-63.869						Nucleus	transcription regulator	405	11863	25242
ARPC2	actin related protein 2/3 complex subunit 2							520.814				Cytoplasm	other	10109	76709	301511
ARPP19	cAMP regulated phosphoprotein 19											Cytoplasm	transporter	10776	59046	60336
ARRDC1	arrestin domain containing 1											Cytoplasm	other	92714	215705	366001
ARRDC3	arrestin domain containing 3											Plasma Membrane	other	57561	105171	309945
ART3	ADP-ribosyltransferase 3 (inactive)				-30.242					-37.493		Plasma Membrane	enzyme	419	109979	305235
ARVCF	ARVCF delta catenin family member			-21.988								Plasma Membrane	other	421	11877	303798
ASAP1	ArfGAP with SH3 domain, ankyrin repeat and PH domain 1	462.167	488.652	687.504	398.047							Plasma Membrane	other	50807	13196	314961
ASB8	ankyrin repeat and SOCS box containing 8									-150.197		Nucleus	transcription regulator	140461	78541	315287
ASB9	ankyrin repeat and SOCS box containing 9					-23.879	-26.592			-20.806		Nucleus	transcription regulator	140462	69299	367785
ASL	argininosuccinate lyase				21.955	-43.493				26.552		Cytoplasm	enzyme	435	109900	59085
Asmt	acetylserotonin O-methyltransferase											Other	enzyme		107626
ASNS	asparagine synthetase (glutamine-hydrolyzing)									-344.246	-352.328	Cytoplasm	enzyme	440	27053	25612
ASPH	aspartate beta-hydroxylase	-195.078										Cytoplasm	enzyme	444	65973	312981
ASPHD2	aspartate beta-hydroxylase domain containing 2	-22.296							-19.179			Other	enzyme	57168	72898	364948
ASPM	assembly factor for spindle microtubules		29.348									Nucleus	other	259266	12316	289054
ASPSCR1	ASPSCR1 tether for SLC2A4, UBX domain containing			-51.786								Cytoplasm	other	79058	68938	691026
ASXL1	ASXL transcriptional regulator 1											Nucleus	transcription regulator	171023	228790	311553
ATAD1	ATPase family AAA domain containing 1								-190.102			Plasma Membrane	enzyme	84896	67979	309532
ATAD2B	ATPase family AAA domain containing 2B									59.389		Nucleus	other	54454	320817
ATAD3A	ATPase family AAA domain containing 3A					69.467						Cytoplasm	other	55210	108888	298682
ATF1	activating transcription factor 1		-60.423									Nucleus	transcription regulator	466	11908|100040260	315305
ATF2	activating transcription factor 2						50.439			111.336		Nucleus	transcription regulator	1386	11909	81647
ATF6	activating transcription factor 6											Cytoplasm	transcription regulator	22926	226641	304962
ATG16L2	autophagy related 16 like 2										129.791	Extracellular Space	other	89849	73683	308865
ATG2B	autophagy related 2B		91.114					97.483		94.265		Nucleus	other	55102	76559
ATG9B	autophagy related 9B											Cytoplasm	other	285973	213948	499973
ATL3	atlastin GTPase 3				-113.94	-67.892						Cytoplasm	other	25923	109168	309187
ATP11C	ATPase phospholipid transporting 11C							21.243				Plasma Membrane	transporter	286410	320940	317599
ATP2B4	ATPase plasma membrane Ca2+ transporting 4		23.609									Plasma Membrane	transporter	493	381290	29600
ATP5F1B	ATP synthase F1 subunit beta								-199.724			Cytoplasm	transporter	506	11947	171374
ATP5MC1	ATP synthase membrane subunit c locus 1							-223.331		-339.792		Cytoplasm	transporter	516	11951	29754
ATP5MG	ATP synthase membrane subunit g	67.359										Cytoplasm	enzyme	10632	27425	300677
ATP5PD	ATP synthase peripheral stalk subunit d			-125.251					208.891		176.436	Cytoplasm	enzyme	10476	71679	641434
ATP6AP2	ATPase H+ transporting accessory protein 2			-171.503		-152.503						Cytoplasm	transporter	10159	70495	302526
ATP6V0A2	ATPase H+ transporting V0 subunit a2								58.854			Cytoplasm	transporter	23545	21871	116455
ATP6V0B	ATPase H+ transporting V0 subunit b			975.591								Cytoplasm	transporter	533	114143	298451
ATP6V0C	ATPase H+ transporting V0 subunit c			-366.78		-306.63			-277.286	-317.16	-264.035	Cytoplasm	transporter	527	11984	170667
ATP6V0D1	ATPase H+ transporting V0 subunit d1											Cytoplasm	transporter	9114	11972	291969
ATP6V0E1	ATPase H+ transporting V0 subunit e1											Cytoplasm	transporter	8992	11974	94170
ATP6V1D	ATPase H+ transporting V1 subunit D		-67.726				-65.85	-93.921				Cytoplasm	transporter	51382	73834	299159
ATP6V1E1	ATPase H+ transporting V1 subunit E1											Cytoplasm	transporter	529	11973	297566
ATP6V1H	ATPase H+ transporting V1 subunit H											Cytoplasm	transporter	51606	108664	297797
ATP9B	ATPase phospholipid transporting 9B (putative)				-47.548							Cytoplasm	transporter	374868	50771	291411
ATRAID	all-trans retinoic acid induced differentiation factor											Nucleus	other	51374	381629	298841
ATXN1	ataxin 1		31.629									Nucleus	transcription regulator	6310	20238	25049
ATXN2	ataxin 2								-89.128			Nucleus	other	6311	20239	288663
ATXN10	ataxin 10							83.493				Cytoplasm	other	25814	54138	170821
ATXN1L	ataxin 1 like				-23.275							Nucleus	other	342371	52335	307970
ATXN2L	ataxin 2 like										68.352	Nucleus	other	11273	233871	361649
AU016765	expressed sequence AU016765	20.05										Other	other		100043582
AU041133	--		27.839									Other	other		216177	690419
AUH	AU RNA binding methylglutaconyl-CoA hydratase											Cytoplasm	enzyme	549	11992	361215
AUNIP	aurora kinase A and ninein interacting protein	-22.296										Cytoplasm	other	79000	69885	689656
AURKA	aurora kinase A											Nucleus	kinase	6790	20878	261730
AUTS2	activator of transcription and developmental regulator AUTS2							-84.57	-78.215	-86.457		Nucleus	other	26053	319974	100362819
AVL9	AVL9 cell migration associated											Other	other	23080	78937	312371
AVP	arginine vasopressin					21.617						Plasma Membrane	other	551	11998	24221
AVPI1	arginine vasopressin induced 1	-72.5	-85.576								-78.302	Other	other	60370	69534	171386
AVPR1B	arginine vasopressin receptor 1B					-17.215						Plasma Membrane	G-protein coupled receptor	553	26361	29462|100909648
B230217C12Rik	RIKEN cDNA B230217C12 gene					-18.218		-26.867		-36.433		Other	other		68127
B230307C23Rik	--			-41.492			-60.387		-38.205			Other	other		245305
B2M	beta-2-microglobulin			-755.798								Plasma Membrane	transmembrane receptor	567	12010	24223
B3GALT6	beta-1,3-galactosyltransferase 6									-27.421		Cytoplasm	enzyme	126792	117592	298690
B3GNT2	UDP-GlcNAc:betaGal beta-1,3-N-acetylglucosaminyltransferase 2	72.491	174.834				132.57					Cytoplasm	enzyme	10678	53625	305571
B3GNTL1	UDP-GlcNAc:betaGal beta-1,3-N-acetylglucosaminyltransferase like 1										-21.225	Other	enzyme	146712	210004	367384
B4GALT2	beta-1,4-galactosyltransferase 2			28.353		50.614				-34.934		Cytoplasm	enzyme	8704	53418	313536
B4GALT5	beta-1,4-galactosyltransferase 5									-30.274		Cytoplasm	enzyme	9334	56336
B4GALT6	beta-1,4-galactosyltransferase 6								23.708			Cytoplasm	enzyme	9331	56386	65196
BAD	BCL2 associated agonist of cell death				49.979							Cytoplasm	other	572	12015	64639
BAG3	BAG cochaperone 3											Cytoplasm	other	9531	29810	293524
BAG5	BAG cochaperone 5	-38.548	-50.391		-37.194		-36.866					Cytoplasm	other	9529	70369	366734
BANK1	B cell scaffold protein with ankyrin repeats 1						27.966	25.007				Extracellular Space	other	55024	242248	365948
BANP	BTG3 associated nuclear protein											Nucleus	other	54971	53325	292064
BATF3	basic leucine zipper ATF-like transcription factor 3	20.586										Nucleus	transcription regulator	55509	381319	60462
BAX	BCL2 associated X, apoptosis regulator											Cytoplasm	transporter	581	12028	24887
BBS2	Bardet-Biedl syndrome 2			-22.744							-36.487	Cytoplasm	other	583	67378	113948
BBS9	Bardet-Biedl syndrome 9			-68.095								Extracellular Space	other	27241	319845	315484
BBX	BBX high mobility group box domain containing					-132.027						Nucleus	transcription regulator	56987	70508	303970
BCAT1	branched chain amino acid transaminase 1		-182.791									Cytoplasm	enzyme	586	12035	29592
BCKDHB	branched chain keto acid dehydrogenase E1 subunit beta			-120.913								Cytoplasm	enzyme	594	12040	29711
BCL2L13	BCL2 like 13										-80.302	Cytoplasm	other	23786	94044
BCL7A	BAF chromatin remodeling complex subunit BCL7A	-21.61		-56.301			-48.116					Nucleus	other	605	77045	690085
BCLAF1	BCL2 associated transcription factor 1	60.121										Nucleus	transcription regulator	9774	72567	293017
BCOR	BCL6 corepressor											Nucleus	transcription regulator	54880	71458	317346
BDH2	3-hydroxybutyrate dehydrogenase 2									21.443		Cytoplasm	enzyme	56898	69772	295458
BDP1	B double prime 1, subunit of RNA polymerase III transcription initiation factor IIIB									18.753		Nucleus	transcription regulator	55814	544971
BEND5	BEN domain containing 5										19.346	Cytoplasm	other	79656	67621	362564
Bex1	brain expressed X-linked 1	40.803					29.12					Other	other		19716
BEX3	brain expressed X-linked 3								-121.293			Cytoplasm	other	27018	12070
BFAR	bifunctional apoptosis regulator							38.933				Cytoplasm	enzyme	51283	67118	304709
BHLHA9	basic helix-loop-helix family member a9							-65.64	-73.165			Cytoplasm	transcription regulator	727857	320522	363656
BHLHE40	basic helix-loop-helix family member e40							-107.515				Nucleus	transcription regulator	8553	20893	79431
BICDL1	BICD family like cargo adaptor 1			-38.952			-22.55				-25.745	Cytoplasm	other	92558	75665	304537
BIN2	bridging integrator 2							-44.773				Plasma Membrane	other	51411	668218	366988
BIN3	bridging integrator 3									38.374		Cytoplasm	other	55909	57784	361065
BIRC2	baculoviral IAP repeat containing 2	-18.423										Cytoplasm	enzyme	329	11797	60371
BIRC5	baculoviral IAP repeat containing 5				-154.07					-278.414		Cytoplasm	other	332	11799	64041
BIVM	basic, immunoglobulin-like variable motif containing										-52.004	Extracellular Space	other	54841	246229	102548228
BLCAP	BLCAP apoptosis inducing factor					-43.422						Other	other	10904	53619	171113
BLOC1S6	biogenesis of lysosomal organelles complex 1 subunit 6	-41.21		-26.962				-29.184				Cytoplasm	other	26258	18457	317630
BLVRB	biliverdin reductase B		199.94					176.517				Cytoplasm	enzyme	645	233016	292737
BMP1	bone morphogenetic protein 1											Extracellular Space	peptidase	649	12153	83470
BMPER	BMP binding endothelial regulator		-25.261							-21.69		Extracellular Space	other	168667	73230	300455
BMS1	BMS1 ribosome biogenesis factor		-278.405						-182.895			Nucleus	other	9790	213895	362426
BNIP1	BCL2 interacting protein 1	68.852	91.351									Cytoplasm	transporter	662	224630	140932
BNIP3L	BCL2 interacting protein 3 like			-298.944								Cytoplasm	other	665	12177|100043324	140923
BOC	BOC cell adhesion associated, oncogene regulated											Plasma Membrane	other	91653	117606	360715
BOD1L1	biorientation of chromosomes in cell division 1 like 1											Nucleus	other	259282	665775	207118
BOLA3	bolA family member 3					333.118						Cytoplasm	other	388962	78653	297388
BOP1	BOP1 ribosomal biogenesis factor		-34.074			26.601						Nucleus	other	23246	12181	300050
BPGM	bisphosphoglycerate mutase											Extracellular Space	phosphatase	669	12183	296973
BRAP	BRCA1 associated protein											Cytoplasm	enzyme	8315	72399	687346
BRAT1	BRCA1 associated ATM activator 1									-45.21		Nucleus	other	221927	231841	498150
Brd4	bromodomain containing 4			382.469								Nucleus	kinase		57261
BRF2	BRF2 RNA polymerase III transcription initiation factor subunit		-22.105									Nucleus	transcription regulator	55290	66653	306542
BRIX1	biogenesis of ribosomes BRX1		-233.129					-424.434				Nucleus	other	55299	67832	294799
BRMS1L	BRMS1 like transcriptional repressor			-51.028					-59.436			Other	other	84312	52592	100910898
BRPF1	bromodomain and PHD finger containing 1							69.61				Nucleus	transporter	7862	78783	679713
BSDC1	BSD domain containing 1			-163.975								Other	other	55108	100383	297890
BTBD3	BTB domain containing 3									-28.012	-41.888	Other	other	22903	228662	311462
BTBD7	BTB domain containing 7		23.043									Nucleus	other	55727	238386	362772
BTBD8	BTB domain containing 8											Nucleus	other	284697	100503185
BTD	biotinidase										30.18	Extracellular Space	enzyme	686	26363	306262
BTG2	BTG anti-proliferation factor 2											Nucleus	transcription regulator	7832	12227	29619
BYSL	bystin like											Nucleus	other	705	53414	359727
BZW2	basic leucine zipper and W2 domains 2	110.534									-29.035	Cytoplasm	translation regulator	28969	66912	171439
C030037D09Rik	RIKEN cDNA C030037D09 gene			41.93				41.384			56.745	Other	other		193280
C11orf65	chromosome 11 open reading frame 65					48.815	50.931					Other	other	160140	75311	315665
C12orf4	chromosome 12 open reading frame 4				-38.828							Cytoplasm	other	57102	28040	297607
C12orf43	chromosome 12 open reading frame 43		41.574				43.723					Other	other	64897	72357	288704
C12orf57	chromosome 12 open reading frame 57								100.363			Cytoplasm	other	113246	14790
C130026L21Rik	RIKEN cDNA C130026L21 gene										-20.561	Other	other		330164
C130050O18Rik	--							-20.762				Other	other		319772	102546864
C14orf28	chromosome 14 open reading frame 28											Other	other	122525	217648	314168
C15orf40	chromosome 15 open reading frame 40			-38.387								Other	other	123207	67290	293059|100363116
C15orf65	chromosome 15 open reading frame 65		19.305			-27.631						Other	other	145788	546143	691849
C16orf46	chromosome 16 open reading frame 46					-33.906						Nucleus	other	123775	69528	687399
C16orf72	chromosome 16 open reading frame 72							72.912				Other	other	29035	69053	302913
C16orf74	chromosome 16 open reading frame 74								27.237	23.855	29.042	Other	other	404550	68918	361424
C16orf89	chromosome 16 open reading frame 89								-123.009			Cytoplasm	other	146556	239691	287059
C18orf54	chromosome 18 open reading frame 54			40.645		26.367			50.883			Extracellular Space	other	162681	269033
C19orf44	chromosome 19 open reading frame 44			17.147				23.663				Other	other	84167	72254	290615
C19orf53	chromosome 19 open reading frame 53							91.989				Nucleus	other	28974	101966	288913
C19orf71	chromosome 19 open reading frame 71	-21.997	-39.546									Other	other	100128569	432479	690617
C1orf21	chromosome 1 open reading frame 21											Other	other	81563	69399	289084
C1orf54	chromosome 1 open reading frame 54		23.861									Other	other	79630	229600
C1orf74	chromosome 1 open reading frame 74				-16.45							Other	other	148304	319266	100125367
C1orf127	chromosome 1 open reading frame 127	-21.027										Other	other	148345	230909	691354
C1orf159	chromosome 1 open reading frame 159							21.563				Other	other	54991	230996	313775
C1orf198	chromosome 1 open reading frame 198	-20.147	-46.433							-27.021		Cytoplasm	other	84886	69551	498967
C1orf216	chromosome 1 open reading frame 216			-17.537				-43.896				Other	other	127703	230757	313595|100912566
C1QTNF5	C1q and TNF related 5											Plasma Membrane	transmembrane receptor	114902	235312	315598
C2CD2L	C2CD2 like					41.248						Cytoplasm	transporter	9854	71764	300666
C2CD4B	C2 calcium dependent domain containing 4B		-18.777							-22.307		Plasma Membrane	other	388125	75697	501015
C2orf69	chromosome 2 open reading frame 69			-36.403						-37.38		Other	other	205327	73467	316406
C2orf81	chromosome 2 open reading frame 81	-22.241					-24.764			-20.079		Other	other	388963	71837	500227
C3orf14	chromosome 3 open reading frame 14			68.741			72.415					Other	other	57415	218734	289928
C3orf20	chromosome 3 open reading frame 20											Cytoplasm	other	84077	381798	500258
C5orf15	chromosome 5 open reading frame 15									-320.967		Other	other	56951	213673	303122
C5orf51	chromosome 5 open reading frame 51											Other	other	285636	106064
C6orf62	chromosome 6 open reading frame 62					-576.462						Other	other	81688	79555
C6orf120	chromosome 6 open reading frame 120					-62.881						Cytoplasm	other	387263	67912	100125364
C8orf37	chromosome 8 open reading frame 37								-42.373		-17.111	Cytoplasm	other	157657	67157	362483|102554232
C8orf58	chromosome 8 open reading frame 58			-20.49								Nucleus	other	541565	268759	361066
C8orf76	chromosome 8 open reading frame 76	62.419		97.389	50.182				67.506			Other	other	84933	75758	314992
C920021L13Rik	RIKEN cDNA C920021L13 gene	19.031								24.062		Other	other		100042889
C9orf152	chromosome 9 open reading frame 152									-20.501		Other	other	401546	242484	685849
CA6	carbonic anhydrase 6											Extracellular Space	enzyme	765	12353	298657
CA10	carbonic anhydrase 10			-40.091								Other	enzyme	56934	72605	100360015
CA13	carbonic anhydrase 13					208.061	80.417					Cytoplasm	enzyme	377677	71934	499566
CA5B	carbonic anhydrase 5B											Cytoplasm	enzyme	11238	56078	302669
CABP4	calcium binding protein 4								-34.964			Plasma Membrane	other	57010	73660	365394
CACNA1G	calcium voltage-gated channel subunit alpha1 G		-16.961									Plasma Membrane	ion channel	8913	12291	29717
CACNA1H	calcium voltage-gated channel subunit alpha1 H		-46.371	-65.895					-55.667	-54.562		Plasma Membrane	ion channel	8912	58226	114862
CACYBP	calcyclin binding protein											Nucleus	other	27101	12301	289144
CADM2	cell adhesion molecule 2							-17.287				Plasma Membrane	other	253559	239857	360687
CALCOCO1	calcium binding and coiled-coil domain 1											Nucleus	transcription regulator	57658	67488	246047|100912282
CALR3	calreticulin 3											Cytoplasm	other	125972	73316	364529
CALU	calumenin	529.235	359.038							551.839	536.317	Cytoplasm	other	813	12321	64366
CAMK2N2	calcium/calmodulin dependent protein kinase II inhibitor 2	-65.686				-43.171					-49.57	Nucleus	other	94032	73047	59314
CANX	calnexin											Cytoplasm	other	821	12330	29144
CAPN11	calpain 11			-17.112								Cytoplasm	peptidase	11131	268958	408218
CAPRIN1	cell cycle associated protein 1			197.833		179.147		-119.845				Plasma Membrane	other	4076	53872	362173
CAPRIN2	caprin family member 2			-32.184	-25.647		-23.601		-32.771		-34.02	Cytoplasm	other	65981	232560	686779
CAPZA1	capping actin protein of muscle Z-line subunit alpha 1	133.987										Cytoplasm	other	829	12340	691149
CAPZA2	capping actin protein of muscle Z-line subunit alpha 2	-417.35						-440.707				Cytoplasm	other	830	12343	493810
CARD19	caspase recruitment domain family member 19			-49.649		-38.508						Cytoplasm	other	84270	68480	361224
CARMIL1	capping protein regulator and myosin 1 linker 1					27.364			46.99		42.349	Cytoplasm	enzyme	55604	68732	306941
CARMIL2	capping protein regulator and myosin 1 linker 2									23.342		Plasma Membrane	other	146206	234695	307797
CASKIN1	CASK interacting protein 1				18.112							Nucleus	transcription regulator	57524	268932	140722
CASP2	caspase 2											Cytoplasm	peptidase	835	12366	64314
CASP4	caspase 4					105.564						Cytoplasm	peptidase	837	12363	114555
Casp12	caspase 12			51.904								Cytoplasm	peptidase		12364	156117
CASP8AP2	caspase 8 associated protein 2		32.998					45.183	25.934	35.959		Nucleus	transcription regulator	9994	26885	313128
CAST	calpastatin								63.02	66.284		Cytoplasm	peptidase	831	12380	25403
CAT	catalase											Cytoplasm	enzyme	847	12359	24248
CAV1	caveolin 1											Plasma Membrane	transmembrane receptor	857	12389	25404
CAV2	caveolin 2			214.528								Plasma Membrane	other	858	12390	363425
CAVIN1	caveolae associated protein 1											Nucleus	transcription regulator	284119	19285	287710
CBR3	carbonyl reductase 3			160.171								Cytoplasm	enzyme	874	109857	304078
CBX3	chromobox 3											Nucleus	transcription regulator	11335	12417	297093
CBX5	chromobox 5											Nucleus	transcription regulator	23468	12419	300266
CC2D1A	coiled-coil and C2 domain containing 1A		26.647									Cytoplasm	transcription regulator	54862	212139	288908
CCDC6	coiled-coil domain containing 6			-120.318		-56.693	-83.491	-118.63		-133		Cytoplasm	other	8030	76551	691155
CCDC15	coiled-coil domain containing 15					-71.482						Cytoplasm	other	80071	245902	367056
CCDC32	coiled-coil domain containing 32		109.731									Other	other	90416	269336	296081
Ccdc50	coiled-coil domain containing 50		-50.193									Cytoplasm	other		67501	288022
CCDC66	coiled-coil domain containing 66				-28.542	-53.536						Cytoplasm	other	285331	320234	306238
CCDC80	coiled-coil domain containing 80											Nucleus	other	151887	67896	64387
CCDC83	coiled-coil domain containing 83											Other	other	220047	75338	680270
CCDC97	coiled-coil domain containing 97					-52.059						Other	other	90324	52132	292724
CCDC124	coiled-coil domain containing 124		48.788				54.574	39.588		83.184		Other	other	115098	234388	290642
CCDC126	coiled-coil domain containing 126									50.689		Other	other	90693	57895	500117
CCDC130	coiled-coil domain containing 130									-40.736		Other	other	81576	67736	304656
CCDC136	coiled-coil domain containing 136	20.665	28.426									Cytoplasm	other	64753	232664	362331
CCDC173	coiled-coil domain containing 173	-27.859										Other	other	129881	75051	311113
CCDC174	coiled-coil domain containing 174		27.296				32.983					Nucleus	other	51244	232236	297458
CCDC177	coiled-coil domain containing 177										29.428	Other	other	56936	380768	500686
CCDC186	coiled-coil domain containing 186			-68.879								Cytoplasm	other	55088	213993	361773
CCDC191	coiled-coil domain containing 191					-20.132						Other	other	57577	212153	288106
CCDC28A	coiled-coil domain containing 28A					-21.917						Other	other	25901	215814	361454
CCDC71L	coiled-coil domain containing 71 like					-23.731						Other	other	168455	72123	500640
CCDC88C	coiled-coil domain containing 88C		-34.723									Cytoplasm	other	440193	68339	362770
CCDC90B	coiled-coil domain containing 90B		21.403								-18.882	Cytoplasm	other	60492	66365	308820
Ccl7	chemokine (C-C motif) ligand 7			343.481								Extracellular Space	cytokine		20306	287561
Ccl9	chemokine (C-C motif) ligand 9											Extracellular Space	cytokine		20308	360579
CCL19	C-C motif chemokine ligand 19	-17.297		-16.789	-18.316							Extracellular Space	cytokine	6363	24047|65957|100039789|100039848|100040035|100861618|100861647	362506
CCL21	C-C motif chemokine ligand 21				37.599							Extracellular Space	cytokine	6366	18829|100042493|100504239|100504346|100862177	298006
CCL27	C-C motif chemokine ligand 27	33.543			35.683						44.28	Other	other	10850	100039863|100040048
CCN4	cellular communication network factor 4											Extracellular Space	other	8840	22402	65154
CCNA2	cyclin A2											Nucleus	other	890	12428	114494
CCNB2	cyclin B2											Cytoplasm	other	9133	12442	363088
CCNB1IP1	cyclin B1 interacting protein 1	-19.378							-19.055			Nucleus	enzyme	57820	239083	498492
CCND1	cyclin D1			306.215		319.494						Nucleus	transcription regulator	595	12443	58919
CCND2	cyclin D2				-83.21							Nucleus	other	894	12444	64033
CCNDBP1	cyclin D1 binding protein 1									-65.695		Nucleus	other	23582	17151	362201
CCNE1	cyclin E1			-115.702		-104.852						Nucleus	transcription regulator	898	12447	25729
CCNG1	cyclin G1											Nucleus	other	900	12450	25405
CCNG2	cyclin G2					-120.317						Nucleus	other	901	12452	29157
CCNJ	cyclin J		-23.384				-18.427					Nucleus	other	54619	240665	294053|100909771
CCNT1	cyclin T1											Nucleus	transcription regulator	904	12455	315291
CCPG1	cell cycle progression 1											Other	other	9236	72278	363098
CCSER2	coiled-coil serine rich protein 2						-33.369				-54.763	Other	other	54462	72972	306306
CCT2	chaperonin containing TCP1 subunit 2	-395.769									-280.983	Cytoplasm	kinase	10576	12461	299809
CCT4	chaperonin containing TCP1 subunit 4							-36.411				Cytoplasm	other	10575	12464	29374
CCT8	chaperonin containing TCP1 subunit 8									179.003		Cytoplasm	enzyme	10694	12469	288305
CD6	CD6 molecule					21.274						Plasma Membrane	transmembrane receptor	923	12511	25752
CD34	CD34 molecule			303.168		209.654						Plasma Membrane	other	947	12490	305081
CD47	CD47 molecule			-39.07								Plasma Membrane	transmembrane receptor	961	16423	29364
CD55	CD55 molecule (Cromer blood group)											Plasma Membrane	other	1604	13136|13137	64036
CD248	CD248 molecule											Plasma Membrane	other	57124	70445	293669|100911882|100911932
CD320	CD320 molecule							84.764				Plasma Membrane	transmembrane receptor	51293	54219	362851
CD164L2	CD164 molecule like 2								-21.064			Other	other	388611	69655	100359977
CD1D	CD1d molecule						-38.541					Plasma Membrane	other	912	12479	25109
Cd300ld2	CD300 molecule like family member D2							-38.738				Other	other		629970
CD300LF	CD300 molecule like family member f			-113.296		-122.372						Plasma Membrane	other	146722	246746	287818
Cd59a	CD59a antigen					38.331			32.413			Plasma Membrane	other		12509
CD99L2	CD99 molecule like 2		42.042									Plasma Membrane	other	83692	171486	500410
CDADC1	cytidine and dCMP deaminase domain containing 1		-36.579									Other	kinase	81602	71891
CDC7	cell division cycle 7							166.484	116.837			Nucleus	kinase	8317	12545	360908
CDC20	cell division cycle 20				-147.051							Nucleus	other	991	107995	64515
CDC34	cell division cycle 34, ubiqiutin conjugating enzyme											Nucleus	enzyme	997	216150	299602
CDC45	cell division cycle 45			-135.357								Nucleus	other	8318	12544	287961
CDC73	cell division cycle 73			50.54								Nucleus	other	79577	214498	304832
CDC14A	cell division cycle 14A				-82.32						-53.929	Nucleus	phosphatase	8556	229776	310806
CDC25B	cell division cycle 25B		34.813	32.956								Nucleus	phosphatase	994	12531	171103
CDC42EP1	CDC42 effector protein 1											Extracellular Space	other	11135	104445	315121
CDC42EP2	CDC42 effector protein 2			50.136								Plasma Membrane	other	10435	104252	309175
CDCA3	cell division cycle associated 3											Cytoplasm	other	83461	14793	297594
CDCA4	cell division cycle associated 4										-63.001	Nucleus	other	55038	71963	500727
CDCA7	cell division cycle associated 7		-88.042							-58.003	-71.395	Nucleus	other	83879	66953	311742
CDCA8	cell division cycle associated 8									-209.92		Nucleus	other	55143	52276	500545
CDH8	cadherin 8	-30.426										Plasma Membrane	other	1006	12564	84408
CDIPT	CDP-diacylglycerol--inositol 3-phosphatidyltransferase									-98.433	-99.135	Cytoplasm	enzyme	10423	52858	192260
CDK1	cyclin dependent kinase 1					-101.816						Nucleus	kinase	983	12534	54237
CDK9	cyclin dependent kinase 9	60.489									60.111	Nucleus	kinase	1025	107951	362110
CDK14	cyclin dependent kinase 14								25.28			Nucleus	kinase	5218	18647	362316
CDK18	cyclin dependent kinase 18		-59.243									Cytoplasm	kinase	5129	18557	289019
CDK19	cyclin dependent kinase 19	63.875	65.456									Nucleus	kinase	23097	78334	309804
CDK2AP1	cyclin dependent kinase 2 associated protein 1							-279.543				Nucleus	other	8099	13445	360804
CDK5RAP2	CDK5 regulatory subunit associated protein 2											Cytoplasm	other	55755	214444	286919
CDKL5	cyclin dependent kinase like 5		-86.772	-64.822						-49.527		Nucleus	kinase	6792	382253	100362725
CDKN1A	cyclin dependent kinase inhibitor 1A											Nucleus	kinase	1026	12575	114851
CDRT4	CMT1A duplicated region transcript 4	23.876										Other	other	284040	66338	100362817
Cdsn	corneodesmosin									-216.575		Extracellular Space	other		386463
CDX1	caudal type homeobox 1			-62.966			-57.706					Nucleus	transcription regulator	1044	12590	364883
CDYL2	chromodomain Y like 2		31.727			24.823						Nucleus	other	124359	75796	292044
CDYL	chromodomain Y like		26.685								25.988	Nucleus	transcription regulator	9425	12593	361237
CEACAM1	CEA cell adhesion molecule 1							-25.643	-24.705			Plasma Membrane	transporter	634	26365|26367	81613
CEMIP2	cell migration inducing hyaluronidase 2								-21.306			Cytoplasm	enzyme	23670	83921	309400
CENPA	centromere protein A											Nucleus	other	1058	12615	298850
CENPI	centromere protein I						-63.809			50.733		Nucleus	other	2491	102920	25448
CEP43	centrosomal protein 43								19.116			Cytoplasm	other	11116	75296	683722
CEP68	centrosomal protein 68									-175.207		Cytoplasm	other	23177	216543	289822
CEP135	centrosomal protein 135					-40.203						Cytoplasm	other	9662	381644	305288
CEP162	centrosomal protein 162		42.22									Nucleus	other	22832	382090	300880
CEP170	centrosomal protein 170							181.686			111.626	Nucleus	other	9859	545389	171457
CEP192	centrosomal protein 192									51.747		Cytoplasm	other	55125	70799
CEP295	centrosomal protein 295									68.374		Cytoplasm	other	85459	319675	363018
CERS2	ceramide synthase 2		-66.701									Nucleus	transcription regulator	29956	76893	310667
CERS6	ceramide synthase 6											Nucleus	transcription regulator	253782	241447	366065
Ces2g	carboxylesterase 2G	-21.802							-20.514			Other	enzyme		72361	291952
CETN3	centrin 3											Cytoplasm	other	1070	12626
CFAP73	cilia and flagella associated protein 73	-19.228										Cytoplasm	other	387885	546886	304509
CFAP298	cilia and flagella associated protein 298				-51.995							Cytoplasm	other	56683	68001	288269
CFL2	cofilin 2			-229.008								Extracellular Space	other	1073	12632	366624
CGNL1	cingulin like 1					-45.995	-39.452					Plasma Membrane	other	84952	68178	315795
CGREF1	cell growth regulator with EF-hand domain 1											Extracellular Space	other	10669	68567	245918
CHAC2	ChaC glutathione specific gamma-glutamylcyclotransferase 2											Cytoplasm	enzyme	494143	68044	360994
CHAMP1	chromosome alignment maintaining phosphoprotein 1								-132.36			Nucleus	other	283489	101994	306647
CHCHD3	coiled-coil-helix-coiled-coil-helix domain containing 3			266.293		215.666				168.728		Cytoplasm	transcription regulator	54927	66075	296966
CHD8	chromodomain helicase DNA binding protein 8				18.234							Nucleus	enzyme	57680	67772	65027
CHID1	chitinase domain containing 1			-57.582		-36.545						Extracellular Space	other	66005	68038	293628|100911881
CHMP1A	charged multivesicular body protein 1A	-93.134			-81.888			-95.02	-91.201			Extracellular Space	peptidase	5119	234852	365024
CHMP1B	charged multivesicular body protein 1B			-84.831		-69.852						Plasma Membrane	enzyme	57132	67064	689364
CHMP2B	charged multivesicular body protein 2B					-39.72						Cytoplasm	other	25978	68942	363720
CHPF2	chondroitin polymerizing factor 2					-22.447					-22.212	Cytoplasm	enzyme	54480	100910	296733
CHPT1	choline phosphotransferase 1					-84.417			62.239			Cytoplasm	enzyme	56994	212862	362866
CHRM2	cholinergic receptor muscarinic 2			-31.658		-25.166	-19.102		-24.007			Plasma Membrane	G-protein coupled receptor	1129	243764
CHST2	carbohydrate sulfotransferase 2			-21.286								Cytoplasm	enzyme	9435	54371	367145
CHST3	carbohydrate sulfotransferase 3			19.369								Cytoplasm	enzyme	9469	53374	84468
CHST10	carbohydrate sulfotransferase 10							24.981				Cytoplasm	enzyme	9486	98388	140568
CHST11	carbohydrate sulfotransferase 11		87.905	90.296								Cytoplasm	enzyme	50515	58250	314694
CHST14	carbohydrate sulfotransferase 14									-31.127		Cytoplasm	enzyme	113189	72136	691394
CHSY1	chondroitin sulfate synthase 1	-80.145	-60.592						-88.919	-98.455		Cytoplasm	enzyme	22856	269941	292999
CHTF8	chromosome transmission fidelity factor 8			-113.968						-153.809		Cytoplasm	other	54921	214987	364996
Chtop	chromatin target of PRMT1					-115.799	-101.041					Nucleus	other		66511
CIART	circadian associated repressor of transcription					41.801		26.159				Nucleus	other	148523	229599	365871
CIBAR1	CBY1 interacting BAR domain containing 1							-124.032				Cytoplasm	other	137392	68099	297903
CIITA	class II major histocompatibility complex transactivator					38.763						Nucleus	transcription regulator	4261	12265	85483
CISD3	CDGSH iron sulfur domain 3											Cytoplasm	other	284106	217149
CISH	cytokine inducible SH2 containing protein											Cytoplasm	other	1154	12700	83681
CITED2	Cbp/p300 interacting transactivator with Glu/Asp rich carboxy-terminal domain 2				-208.606	-68.905		-234.658				Nucleus	transcription regulator	10370	17684	114490
CKAP2	cytoskeleton associated protein 2							42.694				Cytoplasm	other	26586	80986	306575|691173
CKAP4	cytoskeleton associated protein 4											Cytoplasm	other	10970	216197	362859
CKAP5	cytoskeleton associated protein 5									129.141		Nucleus	transcription regulator	9793	75786	311191
CKB	creatine kinase B											Cytoplasm	kinase	1152	12709	24264
CKS1B	CDC28 protein kinase regulatory subunit 1B	-58.549										Other	kinase	1163	54124	499655
CLASP1	cytoplasmic linker associated protein 1	17.744										Cytoplasm	other	23332	76707	304740
CLASP2	cytoplasmic linker associated protein 2							-71.417				Cytoplasm	other	23122	76499	114514
Clasrp	CLK4-associating serine/arginine rich protein	-58.789		-55.189	-112.633	-134.412			-166.922			Nucleus	other		53609	499390
CLCC1	chloride channel CLIC like 1					-47.145				25.184		Cytoplasm	ion channel	23155	229725	170927
CLCNKA	chloride voltage-gated channel Ka			-26.422		-20.524						Plasma Membrane	ion channel	1187	56365	79430
CLDN9	claudin 9					20.948						Plasma Membrane	other	9080	56863	287099
CLEC11A	C-type lectin domain containing 11A			-22.548								Extracellular Space	growth factor	6320	20256	29313
CLEC4F	C-type lectin domain family 4 member F	-18.104										Plasma Membrane	other	165530	51811	114598
CLIP2	CAP-Gly domain containing linker protein 2							25.155				Cytoplasm	transcription regulator	7461	269713	29264
CLK2	CDC like kinase 2	27.71									44.713	Nucleus	kinase	1196	12748	365842
CLN8	CLN8 transmembrane ER and ERGIC protein			-60.015							-64.692	Cytoplasm	other	2055	26889	306619
CLNS1A	chloride nucleotide-sensitive channel 1A				-67.744							Plasma Membrane	ion channel	1207	12729	65160
CLP1	cleavage factor polyribonucleotide kinase subunit 1			-79.349		-79.3						Nucleus	kinase	10978	98985	311166
CLSTN1	calsyntenin 1											Plasma Membrane	other	22883	65945	313717
CLUAP1	clusterin associated protein 1								-39.385			Nucleus	other	23059	76779	363544
CMC2	C-X9-C motif containing 2	-62.616	-77.793	-75.412	-64.853	-64.592		-68.283	-62.592		-72.929	Cytoplasm	other	56942	66531	100363376
CMPK1	cytidine/uridine monophosphate kinase 1											Nucleus	kinase	51727	66588	298410
CMSS1	cms1 ribosomal small subunit homolog											Other	other	84319	66497	288176
CMTM6	CKLF like MARVEL transmembrane domain containing 6						-73.818					Extracellular Space	cytokine	54918	67213	316035
CNBP	CCHC-type zinc finger nucleic acid binding protein					-390.083		-399.802				Nucleus	transcription regulator	7555	12785	64530
Cngb1	cyclic nucleotide gated channel beta 1					-39.391	-26.717	-50.128			-37.485	Other	ion channel		333329
CNIH2	cornichon family AMPA receptor auxiliary protein 2											Extracellular Space	other	254263	12794	361705
CNKSR3	CNKSR family member 3										-19.95	Plasma Membrane	kinase	154043	215748	308113
CNN2	calponin 2											Cytoplasm	other	1265	12798	690976
CNNM2	cyclin and CBS domain divalent metal cation transport mediator 2											Plasma Membrane	transporter	54805	94219	294014
CNOT6	CCR4-NOT transcription complex subunit 6							80.645				Nucleus	enzyme	57472	104625	287249
CNOT10	CCR4-NOT transcription complex subunit 10		47.018								-55.792	Cytoplasm	other	25904	78893	316034
CNPPD1	cyclin Pas1/PHO80 domain containing 1											Other	other	27013	69171	316530
CNPY2	canopy FGF signaling regulator 2	272.412		383.862								Plasma Membrane	other	10330	56530	685814
CNTF	ciliary neurotrophic factor	273.696										Extracellular Space	cytokine	1270	12803	25707
COA8	cytochrome c oxidase assembly factor 8	34.688							19.044			Cytoplasm	other	84334	68020	299341
COASY	Coenzyme A synthase				-54.464		-33.639					Cytoplasm	kinase	80347	71743	287711
COG1	component of oligomeric golgi complex 1	-189.725										Cytoplasm	transporter	9382	16834	303652
COG2	component of oligomeric golgi complex 2		30.331				27.263				17.913	Cytoplasm	other	22796	76332	690961
COG3	component of oligomeric golgi complex 3		-45.552							-48.131	-77.675	Cytoplasm	other	83548	338337	361073
COL18A1	collagen type XVIII alpha 1 chain		-38.976									Extracellular Space	other	80781	12822	85251
COL20A1	collagen type XX alpha 1 chain									73.858		Extracellular Space	other	57642	73368	311716
COL23A1	collagen type XXIII alpha 1 chain							-20.13				Plasma Membrane	other	91522	237759	353303
COL6A1	collagen type VI alpha 1 chain			96.645		112.546						Extracellular Space	other	1291	12833	294337
COL6A2	collagen type VI alpha 2 chain			90.303						29.986		Extracellular Space	other	1292	12834	361821
COL8A2	collagen type VIII alpha 2 chain				88.947		100.995			89.761		Extracellular Space	other	1296	329941	313592
COLGALT1	collagen beta(1-O)galactosyltransferase 1			-114.223								Cytoplasm	enzyme	79709	234407	290637
COMMD5	COMM domain containing 5		-47.477				-39.588		-35.104		-46.88	Nucleus	other	28991	66398	245974|100910472
Commd6	COMM domain containing 6			-45.293								Other	other		66200	498559
COMMD10	COMM domain containing 10									-150.542		Nucleus	other	51397	69456	361323
COMT	catechol-O-methyltransferase			-215.377	-141.391					-239.566		Cytoplasm	enzyme	1312	12846	24267
COPA	COPI coat complex subunit alpha											Cytoplasm	transporter	1314	12847	304978
COPB1	COPI coat complex subunit beta 1		-169.794			-225.848						Cytoplasm	transporter	1315	70349	114023
Cops2	COP9 signalosome subunit 2									506.255		Nucleus	transcription regulator		12848	261736
COPS8	COP9 signalosome subunit 8		-190.775					-100.886			-60.137	Nucleus	other	10920	108679	363283
COPS9	COP9 signalosome subunit 9										339.592	Nucleus	other	150678	66915	681389
COPS7A	COP9 signalosome subunit 7A										-187.946	Cytoplasm	other	50813	26894	312710
COQ7	coenzyme Q7, hydroxylase							-21.692				Cytoplasm	enzyme	10229	12850	25249
COQ10A	coenzyme Q10A											Cytoplasm	other	93058	210582	362810
CORO1B	coronin 1B				75.103							Cytoplasm	other	57175	23789	29474
COX19	cytochrome c oxidase assembly factor COX19									-125.486		Cytoplasm	other	90639	68033	304330
COX20	cytochrome c oxidase assembly factor COX20						-74.598					Cytoplasm	other	116228	66359	289278
COX6A1	cytochrome c oxidase subunit 6A1		-561.433	-784.853						-834.308		Cytoplasm	enzyme	1337	12861	25282
COX6A2	cytochrome c oxidase subunit 6A2					39.383						Cytoplasm	enzyme	1339	12862	25278
COX7B	cytochrome c oxidase subunit 7B				-159.851		-373.966	-242.192				Cytoplasm	enzyme	1349	66142	303393
CP	ceruloplasmin					39.598				35.457		Extracellular Space	enzyme	1356	12870	24268
CPA1	carboxypeptidase A1										22.613	Extracellular Space	peptidase	1357	109697	24269
CPD	carboxypeptidase D				111.475					220.776		Extracellular Space	peptidase	1362	12874	25306
CPEB3	cytoplasmic polyadenylation element binding protein 3											Cytoplasm	translation regulator	22849	208922	309510
CPNE2	copine 2			-106.689		-90.801						Cytoplasm	other	221184	234577	498972
CPNE6	copine 6								18.209			Plasma Membrane	transporter	9362	12891	691478
CPNE9	copine family member 9						-33.486					Extracellular Space	other	151835	211232	297516
CPPED1	calcineurin like phosphoesterase domain containing 1							-37.152				Cytoplasm	enzyme	55313	223978	302890
CPQ	carboxypeptidase Q					-131.474						Extracellular Space	peptidase	10404	54381	58952
CPSF7	cleavage and polyadenylation specific factor 7							68.465		23.126		Nucleus	other	79869	269061	365407
CPT1C	carnitine palmitoyltransferase 1C											Cytoplasm	enzyme	126129	78070	308579
CRACDL	CRACD like			-28.078			-32.09	-27.555	-25.351			Other	other	343990	72097	301351
CRAT	carnitine O-acetyltransferase			-56.164	-55.398				-59.409			Cytoplasm	enzyme	1384	12908	311849
CRCP	CGRP receptor component					-39.156						Plasma Membrane	transmembrane receptor	27297	12909	114205
CREB3	cAMP responsive element binding protein 3											Nucleus	transcription regulator	10488	12913	298400
CREBRF	CREB3 regulatory factor									36.005		Nucleus	transcription regulator	153222	77128	303016
CREG1	cellular repressor of E1A stimulated genes 1										-47.836	Nucleus	transcription regulator	8804	433375	289185
CREM	cAMP responsive element modulator											Nucleus	transcription regulator	1390	12916	25620
CRIM1	cysteine rich transmembrane BMP regulator 1						-127.238					Extracellular Space	kinase	51232	50766	298744
CRISPLD2	cysteine rich secretory protein LCCL domain containing 2		-18.169									Cytoplasm	other	83716	78892	171547
CROT	carnitine O-octanoyltransferase											Cytoplasm	enzyme	54677	74114	83842
CRTAP	cartilage associated protein		-82.041									Extracellular Space	other	10491	56693	102555086
CRTC2	CREB regulated transcription coactivator 2			167.077				-100.849				Nucleus	other	200186	74343	310615
CRYAB	crystallin alpha B								-69.647			Nucleus	other	1410	12955	25420
CRYGN	crystallin gamma N	-31.564				-33.336						Other	other	155051	214301	296730
CRYL1	crystallin lambda 1											Cytoplasm	enzyme	51084	68631	290277
CRYZ	crystallin zeta								-65.097			Cytoplasm	enzyme	1429	12972	362061
CRYZL1	crystallin zeta like 1											Cytoplasm	enzyme	9946	66609	288256
Cryzl2	crystallin zeta like 2				16.999							Cytoplasm	enzyme		226527	289138
CSDE1	cold shock domain containing E1				349.901							Cytoplasm	enzyme	7812	229663	117180|100364335
CSF1	colony stimulating factor 1											Extracellular Space	cytokine	1435	12977	78965
CSGALNACT2	chondroitin sulfate N-acetylgalactosaminyltransferase 2					32.638		25.42				Cytoplasm	enzyme	55454	78752	297554
CSMD1	CUB and Sushi multiple domains 1						-178.4					Plasma Membrane	other	64478	94109	364634
CSPG4	chondroitin sulfate proteoglycan 4	24.364	38.243					55.497				Plasma Membrane	other	1464	121021	81651
CSRP1	cysteine and glycine rich protein 1											Nucleus	other	1465	13007	29276
CSRP3	cysteine and glycine rich protein 3					-22.022						Nucleus	other	8048	13009	117505
CSTB	cystatin B											Cytoplasm	peptidase	1476	13014	25308
CSTF2	cleavage stimulation factor subunit 2					-32.707					-51.246	Nucleus	other	1478	108062	683927
CSTL1	cystatin like 1											Extracellular Space	other	128817	228756	296220
CTBP2	C-terminal binding protein 2	-58.692					-37.687			-70.861		Nucleus	transcription regulator	1488	13017	81717
CTDP1	CTD phosphatase subunit 1											Nucleus	phosphatase	9150	67655	291414
CTDSP1	CTD small phosphatase 1		156.383									Nucleus	phosphatase	58190	227292	363249
CTDSP2	CTD small phosphatase 2									78.108		Nucleus	phosphatase	10106	52468
CTF1	cardiotrophin 1										34.574	Extracellular Space	cytokine	1489	13019	29201
CTH	cystathionine gamma-lyase		-109.051	57.79		76.821						Cytoplasm	enzyme	1491	107869	24962
CTNNA1	catenin alpha 1											Plasma Membrane	other	1495	12385	307505
CTPS1	CTP synthase 1						-77.492			119.169		Nucleus	enzyme	1503	51797	313560
CTSD	cathepsin D											Cytoplasm	peptidase	1509	13033	171293
Ctsll3	cathepsin L-like 3							-24.624				Other	peptidase		70202	498691
CTXN1	cortexin 1							37.015				Other	other	404217	330695	29145
CUL1	cullin 1		76.601									Nucleus	enzyme	8454	26965	362356
CUL2	cullin 2		44.858			47.375						Nucleus	enzyme	8453	71745	361258
CWC27	CWC27 spliceosome associated cyclophilin		222.216							321.063	264.848	Nucleus	enzyme	10283	67285	361887
CXCL17	C-X-C motif chemokine ligand 17											Extracellular Space	cytokine	284340	232983	308436
CXCR2	C-X-C motif chemokine receptor 2				15.775							Plasma Membrane	G-protein coupled receptor	3579	12765	29385
CYB561A3	cytochrome b561 family member A3		-29.791						-70.462			Cytoplasm	other	220002	225912	361729
CYB5A	cytochrome b5 type A	36.007	63.431					21.694				Cytoplasm	enzyme	1528	109672	64001
CYB5D2	cytochrome b5 domain containing 2									-35.181		Extracellular Space	other	124936	192986	303293
CYGB	cytoglobin						-19.836	-18.419	-25.546	-24.253		Cytoplasm	transporter	114757	114886	170520
Cym	chymosin					-21.882				-21.979		Other	peptidase		229697	56825
CYP4F3	cytochrome P450 family 4 subfamily F member 3											Cytoplasm	enzyme	4051	170716	266689
CYP51A1	cytochrome P450 family 51 subfamily A member 1					204.788						Cytoplasm	enzyme	1595	13121	25427
D17H6S56E-5	DNA segment, Chr 17, human D6S56E 5						-110.991					Other	other		110956
D430020J02Rik	RIKEN cDNA D430020J02 gene						-45.667					Other	other		319545
D830039M14Rik	RIKEN cDNA D830039M14 gene					21.393						Other	other		320949
DAB1	DAB adaptor protein 1								-18.214			Cytoplasm	other	1600	13131	266729
DAB2	DAB adaptor protein 2									-87.797	-94.107	Plasma Membrane	other	1601	13132	79128
DAB2IP	DAB2 interacting protein								83.444			Plasma Membrane	other	153090	69601	192126
DACT3	dishevelled binding antagonist of beta catenin 3	-104.85		-99.94			-92.758	-99.152	-106.694	-98.868		Cytoplasm	other	147906	629378	499088
DAD1	defender against cell death 1			-1037.4				-941.834				Cytoplasm	other	1603	13135	192275
DALRD3	DALR anticodon binding domain containing 3			-37.506				-40.585			-39.851	Other	other	55152	67789	363146
DAP	death associated protein					152.996						Cytoplasm	transcription regulator	1611	223453	64322
DBNDD2	dysbindin domain containing 2									-36.427		Cytoplasm	other	55861	52840	499941
DBP	D-box binding PAR bZIP transcription factor											Nucleus	transcription regulator	1628	13170	24309
DBR1	debranching RNA lariats 1								-81.594			Nucleus	enzyme	51163	83703	681234
DCAF5	DDB1 and CUL4 associated factor 5											Cytoplasm	other	8816	320808	314273
DCAF11	DDB1 and CUL4 associated factor 11	-48.018										Nucleus	other	80344	28199	305895
DCAF12	DDB1 and CUL4 associated factor 12		24.812							41.905		Cytoplasm	other	25853	68970	682812
DCN	decorin			16.4								Extracellular Space	other	1634	13179	29139
DCP2	decapping mRNA 2				-23.36							Nucleus	enzyme	167227	70640	291604
DCTD	dCMP deaminase			166.928								Cytoplasm	enzyme	1635	320685	290741
DCTN3	dynactin subunit 3											Nucleus	other	11258	53598	362504|498977
DCTN5	dynactin subunit 5											Cytoplasm	other	84516	59288	308961
DCTN6	dynactin subunit 6		124.545				68.825					Cytoplasm	enzyme	10671	22428	290798
DCUN1D4	defective in cullin neddylation 1 domain containing 4			-22.224								Nucleus	other	23142	100737	360928
DCXR	dicarbonyl and L-xylulose reductase											Cytoplasm	enzyme	51181	67880	171408
DDIAS	DNA damage induced apoptosis suppressor											Cytoplasm	other	220042	74041	499204
DDIT3	DNA damage inducible transcript 3			-97.99		-68.527			25.851			Nucleus	transcription regulator	1649	13198	29467
DDX5	DEAD-box helicase 5							221.951				Nucleus	enzyme	1655	13207	287765
DDX23	DEAD-box helicase 23		130.632		126.086			130.939	217.153		159.329	Nucleus	enzyme	9416	74351	300208
DDX51	DEAD-box helicase 51							75.461				Other	enzyme	317781	69663	304570
DDX52	DExD-box helicase 52			-57.522								Nucleus	enzyme	11056	78394	85432
DDX56	DEAD-box helicase 56											Nucleus	enzyme	54606	52513	289780
DDX58	DExD/H-box helicase 58									108.652		Cytoplasm	enzyme	23586	230073
DDX39A	DExD-box helicase 39A											Nucleus	enzyme	10212	68278	89827
DDX39B	DExD-box helicase 39B											Nucleus	enzyme	7919	53817	114612
DDX3X	DEAD-box helicase 3 X-linked					-249.634	-217.494					Cytoplasm	enzyme	1654	13205
Defa4	defensin, alpha, 4				17.08					20.893		Extracellular Space	other		13238
Defa-rs10	defensin, alpha, related sequence 10								-17.373			Extracellular Space	other		13219
DEGS1	delta 4-desaturase, sphingolipid 1		-105.107									Plasma Membrane	enzyme	8560	13244	58970
DENND11	DENN domain containing 11							96.312				Other	other	57189	243780	312270
DENND2B	DENN domain containing 2B				24.891							Cytoplasm	enzyme	6764	76954	308944
DENND4B	DENN domain containing 4B							23.345				Extracellular Space	other	9909	229541	361987
DENND5A	DENN domain containing 5A				176.02							Cytoplasm	other	23258	19347	308942
DEPDC1	DEP domain containing 1	-62.442		-50.976		-98.677			-49.538		-34.046	Nucleus	transcription regulator	55635	76131	295538
DEPDC5	DEP domain containing 5, GATOR1 subcomplex subunit				30.048	36.889				34.6		Cytoplasm	other	9681	277854	305464
DEPDC1B	DEP domain containing 1B		20.225									Cytoplasm	other	55789	218581	310074
DERL1	derlin 1					-216.602				278.232		Cytoplasm	other	79139	67819	362912
DES	desmin											Cytoplasm	other	1674	13346	64362
DGAT2	diacylglycerol O-acyltransferase 2											Cytoplasm	enzyme	84649	67800	252900
DGLUCY	D-glutamate cyclase											Cytoplasm	enzyme	80017	217830	362769
DHCR24	24-dehydrocholesterol reductase	-189.776	-119.057									Cytoplasm	enzyme	1718	74754	298298
DHRS4	dehydrogenase/reductase 4							-87.872				Cytoplasm	enzyme	10901	28200	266686
DHRS9	dehydrogenase/reductase 9											Cytoplasm	enzyme	10170	241452	170635
DHRS11	dehydrogenase/reductase 11				-29.933							Other	enzyme	79154	192970	360583
DHX8	DEAH-box helicase 8	-137.304										Nucleus	enzyme	1659	217207	287727
DHX35	DEAH-box helicase 35			29.613					31.745			Other	enzyme	60625	71715	362260
DHX38	DEAH-box helicase 38				-48.5				-32.331			Nucleus	enzyme	9785	64340	292007
Diaph2	diaphanous related formin 2											Cytoplasm	other		54004	317189
DIAPH3	diaphanous related formin 3			-79.531	-49.557				-78.098	-61.389	-73.008	Cytoplasm	enzyme	81624	56419	290396
DIPK1A	divergent protein kinase domain 1A					-129.198						Other	other	388650	67266	360906
DIPK2A	divergent protein kinase domain 2A											Cytoplasm	other	205428	68861	315891
DKC1	dyskerin pseudouridine synthase 1											Nucleus	enzyme	1736	245474	170944
DLAT	dihydrolipoamide S-acetyltransferase							80.387				Cytoplasm	enzyme	1737	235339	81654
DLG1	discs large MAGUK scaffold protein 1			35.845							84.18	Plasma Membrane	kinase	1739	13383	25252
DLGAP2	DLG associated protein 2		26.117				19.315			37.917	19.535	Plasma Membrane	other	9228	244310	116681
DLK2	delta like non-canonical Notch ligand 2	-30.231									-32.3	Extracellular Space	other	65989	106565	316232
Dlx1as	distal-less homeobox 1, antisense							-22.148				Other	other		111970
DMP1	dentin matrix acidic phosphoprotein 1								18.148			Extracellular Space	other	1758	13406	25312
DMRTA1	DMRT like family A1			-16.876								Nucleus	transcription regulator	63951	242523	313352
DMTF1	cyclin D binding myb like transcription factor 1				72.162							Nucleus	transcription regulator	9988	23857
DMWD	DM1 locus, WD repeat containing		-79.962									Nucleus	other	1762	13401	680252
DMXL1	Dmx like 1			19.074		26.373						Extracellular Space	other	1657	240283	307429
DNAH2	dynein axonemal heavy chain 2										27.531	Cytoplasm	other	146754	327954	303242
DNAJB1	DnaJ heat shock protein family (Hsp40) member B1			-126.139								Nucleus	transcription regulator	3337	81489	361384
DNAJB6	DnaJ heat shock protein family (Hsp40) member B6			-833.812								Nucleus	transcription regulator	10049	23950	362293
DNAJB9	DnaJ heat shock protein family (Hsp40) member B9									88.148		Nucleus	other	4189	27362	24908
DNAJB12	DnaJ heat shock protein family (Hsp40) member B12						-58.598					Cytoplasm	other	54788	56709	294513
DNAJC4	DnaJ heat shock protein family (Hsp40) member C4						102.428					Cytoplasm	other	3338	57431	361717
DNAJC14	DnaJ heat shock protein family (Hsp40) member C14	-63.236		-103.781								Cytoplasm	other	85406	74330	114481
DNAJC19	DnaJ heat shock protein family (Hsp40) member C19		-382.512	-456.065		-427.459						Cytoplasm	other	131118	67713|100503724
DNASE2	deoxyribonuclease 2, lysosomal											Cytoplasm	enzyme	1777	13423	171575
DNM1L	dynamin 1 like										-85.058	Cytoplasm	enzyme	10059	74006	114114
DNMBP	dynamin binding protein											Cytoplasm	other	23268	71972	309362
DOCK4	dedicator of cytokinesis 4								26.434		23.06	Plasma Membrane	other	9732	238130
DOCK7	dedicator of cytokinesis 7									42.364		Plasma Membrane	other	85440	67299	313388
DOK4	docking protein 4	-39.841										Plasma Membrane	other	55715	114255	361364
DPF2	double PHD fingers 2									-114.047	-115.666	Nucleus	transcription regulator	5977	19708	361711
DPH5	diphthamide biosynthesis 5										-52.666	Cytoplasm	enzyme	51611	69740	295394
DPP7	dipeptidyl peptidase 7					-93.198						Cytoplasm	peptidase	29952	83768	83799
DPPA2	developmental pluripotency associated 2								-28.591		-25.543	Nucleus	other	151871	73703	683282
DPY30	dpy-30 histone methyltransferase complex regulatory subunit			-217.455								Nucleus	other	84661	66310	286897
DPY19L4	dpy-19 like 4									47.269		Other	other	286148	381510	297824
DR1	down-regulator of transcription 1								19.955			Nucleus	transcription regulator	1810	13486	289881|100910207
DRAM2	DNA damage regulated autophagy modulator 2	53.615										Cytoplasm	other	128338	67171	362011
DSTYK	dual serine/threonine and tyrosine protein kinase								19.795			Cytoplasm	kinase	25778	213452	304791
DTYMK	deoxythymidylate kinase									-47.818		Cytoplasm	kinase	1841	21915	301622
Dubr	Dppa2 upstream binding RNA									-21.419		Other	other		68190
DUOXA1	dual oxidase maturation factor 1									-24.595		Plasma Membrane	other	90527	213696	311374
DUS3L	dihydrouridine synthase 3 like			29.837								Other	other	56931	224907	301122
DUS4L	dihydrouridine synthase 4 like											Other	other	11062	71916	366593
DUSP4	dual specificity phosphatase 4			52.214								Nucleus	phosphatase	1846	319520	60587
DUSP6	dual specificity phosphatase 6							-108.875				Cytoplasm	phosphatase	1848	67603	116663
DUSP9	dual specificity phosphatase 9											Nucleus	phosphatase	1852	75590	293847
DUSP19	dual specificity phosphatase 19	-31.731										Cytoplasm	phosphatase	142679	68082	311151
DUSP22	dual specificity phosphatase 22	-64.168										Cytoplasm	phosphatase	56940	105352	361242
DYNC1LI1	dynein cytoplasmic 1 light intermediate chain 1			-181.495						-197.424		Cytoplasm	other	51143	235661	252902
DYNC2I1	dynein 2 intermediate chain 1										-40.428	Extracellular Space	other	55112	217935	314523
DYNC2I2	dynein 2 intermediate chain 2							19.793				Cytoplasm	other	89891	71820	296618
DYNLT2	dynein light chain Tctex-type 2											Extracellular Space	other	6991	21647|100041586|100041639
DYNLT3	dynein light chain Tctex-type 3											Cytoplasm	other	6990	67117	363448
DYRK2	dual specificity tyrosine phosphorylation regulated kinase 2						-67.116					Cytoplasm	kinase	8445	69181	314862
DYRK3	dual specificity tyrosine phosphorylation regulated kinase 3								26.429			Nucleus	kinase	8444	226419	304775
DYRK4	dual specificity tyrosine phosphorylation regulated kinase 4	17.838										Nucleus	kinase	8798	101320	312721
DYRK1A	dual specificity tyrosine phosphorylation regulated kinase 1A	-150.814						-200.022				Nucleus	kinase	1859	13548	25255
DZIP1	DAZ interacting zinc finger protein 1											Cytoplasm	other	22873	66573	364475
E2F3	E2F transcription factor 3									33.491		Nucleus	transcription regulator	1871	13557	291105
E2F4	E2F transcription factor 4		-96.768			33.474						Nucleus	transcription regulator	1874	104394	100360427
E2F7	E2F transcription factor 7											Nucleus	transcription regulator	144455	52679	314818
E4F1	E4F transcription factor 1		20.45	35.672			37.937					Nucleus	transcription regulator	1877	13560	681359
EBF1	EBF transcription factor 1						-65.781			-27.327		Nucleus	transcription regulator	1879	13591	116543
ECH1	enoyl-CoA hydratase 1				136.283		209.197					Cytoplasm	enzyme	1891	51798	64526
ECHDC3	enoyl-CoA hydratase domain containing 3					20.697						Cytoplasm	enzyme	79746	67856	684538
ECM1	extracellular matrix protein 1								-22.485	-46.44		Extracellular Space	transporter	1893	13601	116662
EDEM2	ER degradation enhancing alpha-mannosidase like protein 2											Cytoplasm	enzyme	55741	108687	296304
EDNRA	endothelin receptor type A		19.771									Plasma Membrane	transmembrane receptor	1909	13617	24326
EED	embryonic ectoderm development		-38.44									Nucleus	transcription regulator	8726	13626	293104
EEF2	eukaryotic translation elongation factor 2											Cytoplasm	translation regulator	1938	13629	29565
EEF1B2	eukaryotic translation elongation factor 1 beta 2					-610.467				-857.003		Cytoplasm	translation regulator	1933	55949	363241
EEF1G	eukaryotic translation elongation factor 1 gamma			229.417								Cytoplasm	translation regulator	1937	67160	293725
EEF2K	eukaryotic elongation factor 2 kinase	25.832										Cytoplasm	kinase	29904	13631	25435
EFCAB9	EF-hand calcium binding domain 9							18.362				Cytoplasm	other	285588	69306	688481
EFCAB11	EF-hand calcium binding domain 11									24.913		Other	other	90141	78767	500705
EFCAB12	EF-hand calcium binding domain 12						-18.985		-20.801			Other	other	90288	212516	680899
EFNA3	ephrin A3		-82.381	-59.465					-85.936			Plasma Membrane	kinase	1944	13638	170901
EFNB2	ephrin B2			195.974							56.676	Plasma Membrane	kinase	1948	13642	306636
EFNB3	ephrin B3								-20.197			Plasma Membrane	kinase	1949	13643	360546
EGLN1	egl-9 family hypoxia inducible factor 1											Cytoplasm	enzyme	54583	112405	308913
EGR1	early growth response 1	-241.593						-280.536				Nucleus	transcription regulator	1958	13653	24330
EHD2	EH domain containing 2									-322.501		Nucleus	other	30846	259300	361512
EHMT1	euchromatic histone lysine methyltransferase 1								-20.997	-39.305		Nucleus	transcription regulator	79813	77683	362078
EID2	EP300 interacting inhibitor of differentiation 2								23.264			Nucleus	other	163126	386655	685691
Eif1	eukaryotic translation initiation factor 1	609.853										Other	other		20918	287703
EIF5	eukaryotic translation initiation factor 5											Cytoplasm	translation regulator	1983	217869	56783
EIF1AY	eukaryotic translation initiation factor 1A Y-linked	-221.357	-215.601		-203.269					-236.068	-264.348	Other	translation regulator	9086	66235	302697
EIF1B	eukaryotic translation initiation factor 1B	-72.342						-132.774	-108.71			Cytoplasm	translation regulator	10289	68969	301068
EIF2A	eukaryotic translation initiation factor 2A						276.438					Cytoplasm	translation regulator	83939	229317	502531
EIF2AK2	eukaryotic translation initiation factor 2 alpha kinase 2	-52.742	-56.998			-59.99						Cytoplasm	kinase	5610	19106	54287
EIF2AK3	eukaryotic translation initiation factor 2 alpha kinase 3		31.708									Cytoplasm	kinase	9451	13666	29702
EIF2AK4	eukaryotic translation initiation factor 2 alpha kinase 4	-38.79							-42.798			Cytoplasm	kinase	440275	27103	114859
EIF2B2	eukaryotic translation initiation factor 2B subunit beta									-65.341		Cytoplasm	other	8892	217715	84005
EIF2S3	eukaryotic translation initiation factor 2 subunit gamma				-202.062							Cytoplasm	translation regulator	1968	26905	299027
EIF3D	eukaryotic translation initiation factor 3 subunit D											Cytoplasm	other	8664	55944	362952
EIF3I	eukaryotic translation initiation factor 3 subunit I								-341.797	-332.592		Cytoplasm	translation regulator	8668	54709	682390
EIF3J	eukaryotic translation initiation factor 3 subunit J	131.412						149.16				Cytoplasm	translation regulator	8669	78655|100042807	691947
EIF4A3	eukaryotic translation initiation factor 4A3		-49.688									Nucleus	enzyme	9775	192170	688288
EIF4E	eukaryotic translation initiation factor 4E											Cytoplasm	translation regulator	1977	13684	117045
EIF5A2	eukaryotic translation initiation factor 5A2		31.111									Cytoplasm	translation regulator	56648	208691	310261
EIF5B	eukaryotic translation initiation factor 5B			29.221								Cytoplasm	translation regulator	9669	226982	308306
ELANE	elastase, neutrophil expressed				22.343							Extracellular Space	peptidase	1991	50701	299606
ELAVL1	ELAV like RNA binding protein 1								-145.571			Cytoplasm	other	1994	15568	363854
ELF4	E74 like ETS transcription factor 4											Nucleus	transcription regulator	2000	56501	302811
ELMOD2	ELMO domain containing 2											Other	other	255520	244548	688581
ELOF1	elongation factor 1 homolog	190.853							99.765			Nucleus	other	84337	66126	691193
ELOVL6	ELOVL fatty acid elongase 6											Cytoplasm	enzyme	79071	170439	171402|102549542
ELP2	elongator acetyltransferase complex subunit 2									-128.414		Cytoplasm	other	55250	58523	307545
ELP4	elongator acetyltransferase complex subunit 4										-28.502	Cytoplasm	other	26610	77766	687694
EMC2	ER membrane protein complex subunit 2			-151.238	-108.374	-146.353						Nucleus	other	9694	66736	362905
EMC4	ER membrane protein complex subunit 4								-228.974		-204.882	Cytoplasm	other	51234	68032	296049
EMC6	ER membrane protein complex subunit 6							-88.946	-130.856	-102.194	-84.116	Cytoplasm	other	83460	66048	287477
EMC8	ER membrane protein complex subunit 8				167.241		268.085					Cytoplasm	other	10328	18117	361425
EME1	essential meiotic structure-specific endonuclease 1						28.018	29.605				Nucleus	enzyme	146956	268465	287634
EMILIN1	elastin microfibril interfacer 1										-34.539	Extracellular Space	other	11117	100952	298845
EML1	EMAP like 1		29.31									Cytoplasm	other	2009	68519	362783
EML4	EMAP like 4							62.982				Cytoplasm	other	27436	78798	313861
EML6	EMAP like 6											Other	other	400954	237711	305610
EMP1	epithelial membrane protein 1		-332.895	231.759					-270.896			Plasma Membrane	other	2012	13730	25314
EMSY	EMSY transcriptional repressor, BRCA2 interacting							46.143			27.18	Nucleus	other	56946	233545	361607
ENDOV	endonuclease V						-94.095					Cytoplasm	enzyme	284131	338371
ENO1	enolase 1									-1379.75		Cytoplasm	enzyme	2023	13806|433182	24333
ENTPD5	ectonucleoside triphosphate diphosphohydrolase 5 (inactive)		44.034									Cytoplasm	enzyme	957	12499	314312
EPB41L3	erythrocyte membrane protein band 4.1 like 3				133.238	224.935						Plasma Membrane	other	23136	13823	116724
EPC1	enhancer of polycomb homolog 1	28.306										Nucleus	transcription regulator	80314	13831	100362678
EPHA8	EPH receptor A8			-17.859		-21.418						Plasma Membrane	kinase	2046	13842	60589
EPHB1	EPH receptor B1	-54.099						-40.334				Plasma Membrane	kinase	2047	270190	24338
EPHB4	EPH receptor B4					31.361		30.391				Plasma Membrane	kinase	2050	13846	686310
EPHX1	epoxide hydrolase 1											Cytoplasm	peptidase	2052	13849	25315
EPHX4	epoxide hydrolase 4											Other	enzyme	253152	384214	289440
EPN2	epsin 2											Cytoplasm	other	22905	13855	60443
EPS15L1	epidermal growth factor receptor pathway substrate 15 like 1		-61.831			-34.928						Plasma Membrane	other	58513	13859	361120
ERAL1	Era like 12S mitochondrial rRNA chaperone 1								-138.068			Cytoplasm	other	26284	57837	363646
ERC1	ELKS/RAB6-interacting/CAST family member 1							41.727		61.158		Cytoplasm	other	23085	111173	266806
ERCC5	ERCC excision repair 5, endonuclease											Nucleus	enzyme	2073	22592	301382
ERGIC1	endoplasmic reticulum-golgi intermediate compartment 1											Cytoplasm	other	57222	67458	287177
ERI1	exoribonuclease 1	-176.257		-176.99	-144.026		-165.528		-142.325	-198.855	-164.757	Nucleus	enzyme	90459	67276	361159
ERICH1	glutamate rich 1			-73.4							-56.507	Other	other	157697	234086	306622
ERLEC1	endoplasmic reticulum lectin 1		91.776				58.866			75.992		Cytoplasm	other	27248	66753	289874
ERN1	endoplasmic reticulum to nucleus signaling 1		-128.748				-146.97	-133.586				Cytoplasm	kinase	2081	78943	498013
ESCO2	establishment of sister chromatid cohesion N-acetyltransferase 2								91.347			Nucleus	enzyme	157570	71988	691979
ESS2	ess-2 splicing factor homolog	-86.812										Nucleus	other	8220	27886	360741
ETAA1	ETAA1 activator of ATR kinase		38.626						43.655			Nucleus	other	54465	68145	316820|498420
ETFB	electron transfer flavoprotein subunit beta					86.315						Cytoplasm	transporter	2109	110826	292845
ETHE1	ETHE1 persulfide dioxygenase										-95.418	Cytoplasm	enzyme	23474	66071	292710
ETS1	ETS proto-oncogene 1, transcription factor			66.828								Nucleus	transcription regulator	2113	23871	24356
ETV5	ETS variant transcription factor 5		-26.672									Nucleus	transcription regulator	2119	104156	303828
Evi5l	ecotropic viral integration site 5 like									27.46		Other	other		213027	304201
EVL	Enah/Vasp-like			-118.477							-122.074	Plasma Membrane	other	51466	14026
EVX2	even-skipped homeobox 2	-25.57				-29.312						Nucleus	transcription regulator	344191	14029	288155
Ewsr1	Ewing sarcoma breakpoint region 1											Nucleus	other		14030	100912481
EXD2	exonuclease 3'-5' domain containing 2				-16.049		-41.182					Cytoplasm	enzyme	55218	97827	362759
EXOC3	exocyst complex component 3						39.495	125.875				Plasma Membrane	transporter	11336	211446	252881
EXOC4	exocyst complex component 4											Cytoplasm	transporter	60412	20336	116654
EXOC5	exocyst complex component 5			23.258								Cytoplasm	other	10640	105504	60627
EXOC7	exocyst complex component 7	18.6				20.303				35.183		Cytoplasm	transporter	23265	53413	100911734
EXOG	exo/endonuclease G			-23.469								Cytoplasm	enzyme	9941	208194	301062
EXOSC1	exosome component 1								-337.369			Nucleus	enzyme	51013	66583	679140
EXOSC2	exosome component 2											Nucleus	enzyme	23404	227715	366017
EXT1	exostosin glycosyltransferase 1			-32.094			-69.143					Cytoplasm	enzyme	2131	14042	299907
EZH2	enhancer of zeste 2 polycomb repressive complex 2 subunit				78.322			94.519			216.912	Nucleus	transcription regulator	2146	14056	312299
Ezhip	EZH inhibitory protein	-26.118		-18.696						-19.981		Nucleus	other		102991	102547118
EZR	ezrin			-90.829		-69.187				-140.819		Plasma Membrane	other	7430	22350	54319
F3	coagulation factor III, tissue factor											Plasma Membrane	transmembrane receptor	2152	14066	25584
F930015N05Rik	RIKEN cDNA F930015N05 gene						-16.903					Other	other		654805
FABP5	fatty acid binding protein 5					218.645			42.653			Cytoplasm	transporter	2171	16592	140868
FADS1	fatty acid desaturase 1									-184.591		Plasma Membrane	enzyme	3992	76267	84575
FADS2	fatty acid desaturase 2	-243.512				-199.486				-325.804	-226.974	Plasma Membrane	enzyme	9415	56473	83512
FAF1	Fas associated factor 1			-76.345		-91.74						Nucleus	other	11124	14084	140657
FAM126A	family with sequence similarity 126 member A			111.653						107.395		Cytoplasm	other	84668	84652	499975
FAM135A	family with sequence similarity 135 member A									38.523		Other	enzyme	57579	68187	367235
FAM13B	family with sequence similarity 13 member B						-38.23					Cytoplasm	other	51306	225358	291694
FAM149A	family with sequence similarity 149 member A					131.091						Other	other	25854	212326	361153
FAM149B1	family with sequence similarity 149 member B1	-49.191		-46.399	-56.001						-40.098	Other	other	317662	105428	289900
FAM161B	FAM161 centrosomal protein B								23.019			Cytoplasm	other	145483	217705
FAM162A	family with sequence similarity 162 member A											Cytoplasm	other	26355	70186	360721
FAM167A	family with sequence similarity 167 member A								29.667			Cytoplasm	other	83648	219148	498533
FAM168A	family with sequence similarity 168 member A						39.124					Other	other	23201	319604	361614
FAM171A2	family with sequence similarity 171 member A2	-86.231		-129.854	-87.841					-66.744		Other	other	284069	217219	100361389
FAM171B	family with sequence similarity 171 member B											Other	other	165215	241520	499821
FAM181B	family with sequence similarity 181 member B					-19.324		-23.504				Other	other	220382	58238	499205
FAM189B	family with sequence similarity 189 member B				32.298			30.505				Other	other	10712	68521	310640
FAM204A	family with sequence similarity 204 member A				33.923		44.209					Other	other	63877	76539	308004
FAM210A	family with sequence similarity 210 member A							45.394				Cytoplasm	other	125228	108654	307343
FAM219A	family with sequence similarity 219 member A		37.713									Other	other	203259	71901	691024
FAM234A	family with sequence similarity 234 member A				-44.389							Plasma Membrane	other	83986	106581	360502
FAM32A	family with sequence similarity 32 member A			-111.813								Nucleus	other	26017	67922	498600
FAM3A	FAM3 metabolism regulating signaling molecule A							38.269				Extracellular Space	other	60343	66294	501664
FAM43A	family with sequence similarity 43 member A		31.157			-28.089						Other	other	131583	224093	288031
FAM50A	family with sequence similarity 50 member A											Nucleus	other	9130	108160
FAM71B	family with sequence similarity 71 member B								33.76			Nucleus	other	153745	432552	497888
FAM71F1	family with sequence similarity 71 member F1					20.626						Other	other	84691	330277	500061
FAM98A	family with sequence similarity 98 member A				-89.569							Other	other	25940	72722	313873
FAM98B	family with sequence similarity 98 member B	89.93							156.882			Nucleus	enzyme	283742	68215	499866
FAM98C	family with sequence similarity 98 member C					-28.639						Other	other	147965	73833	292764
FAN1	FANCD2 and FANCI associated nuclease 1								17.195			Nucleus	enzyme	22909	330554	309256
FANCL	FA complementation group L		81.547				73.936					Nucleus	enzyme	55120	67030	305600
FARP1	FERM, ARH/RhoGEF and pleckstrin domain protein 1											Plasma Membrane	other	10160	223254	306183
FAS	Fas cell surface death receptor						-25.547					Plasma Membrane	transmembrane receptor	355	14102	246097
FASN	fatty acid synthase			120.278		129.944			49.633			Cytoplasm	enzyme	2194	14104	50671
FASTK	Fas activated serine/threonine kinase			175.492		119.365	117.431					Cytoplasm	kinase	10922	66587	296741
FBL	fibrillarin											Nucleus	enzyme	2091	14113	292747
FBLIM1	filamin binding LIM protein 1			74.487								Plasma Membrane	other	54751	74202	362650
FBLN2	fibulin 2											Extracellular Space	other	2199	14115	282583
FBXL14	F-box and leucine rich repeat protein 14							-98.055			-34.529	Cytoplasm	enzyme	144699	101358	312675
FBXL17	F-box and leucine rich repeat protein 17	47.113						25.177				Nucleus	other	64839	50758	316663
FBXL20	F-box and leucine rich repeat protein 20							23.295			25.897	Cytoplasm	other	84961	72194
FBXO3	F-box protein 3								61.167			Cytoplasm	enzyme	26273	57443	690634
FBXO9	F-box protein 9	144.388			161.088	158.682	173.503	144.257		147.539	178.405	Cytoplasm	enzyme	26268	71538	300849
FBXO28	F-box protein 28									-58.17		Nucleus	other	23219	67948	305105
FBXO32	F-box protein 32				-20.105							Cytoplasm	enzyme	114907	67731	171043
Fbxo38	F-box protein 38											Other	other		107035	307390
FBXW9	F-box and WD repeat domain containing 9											Cytoplasm	other	84261	68628	288921
Fbxw17	--								-22.368			Other	other		109082	361219
FCER2	Fc fragment of IgE receptor II		39.954					57.004				Plasma Membrane	transmembrane receptor	2208	14128	171075
FCGR2A	Fc fragment of IgG receptor IIa							-35.04				Plasma Membrane	transmembrane receptor	2212	14131	116591|498276|100911825|103693683|103694908
FDPS	farnesyl diphosphate synthase											Cytoplasm	enzyme	2224	110196	83791
FDXR	ferredoxin reductase	25.664										Cytoplasm	enzyme	2232	14149	79122
FER	FER tyrosine kinase	59.325	57.58									Cytoplasm	kinase	2241	14158	301737
FEZ1	fasciculation and elongation protein zeta 1					-34.503				-52.73	-34.294	Cytoplasm	other	9638	235180	81730
FEZ2	fasciculation and elongation protein zeta 2											Cytoplasm	other	9637	225020	94269
FGD6	FYVE, RhoGEF and PH domain containing 6											Cytoplasm	other	55785	13998	500824
FGF7	fibroblast growth factor 7			194.593		142.583						Extracellular Space	growth factor	2252	14178	29348
FGF11	fibroblast growth factor 11											Extracellular Space	growth factor	2256	14166	170632
FGF16	fibroblast growth factor 16				21.515							Extracellular Space	growth factor	8823	80903	60464
FIGNL1	fidgetin like 1									31.749		Nucleus	enzyme	63979	60530	289777
Fip1l1	FIP1 like 1 (S. cerevisiae)						-232.339					Nucleus	other		66899
FKBP4	FKBP prolyl isomerase 4					166.106						Nucleus	enzyme	2288	14228	260321
FKBP10	FKBP prolyl isomerase 10					119.583						Cytoplasm	enzyme	60681	14230	360627
FKBP14	FKBP prolyl isomerase 14									32.529		Cytoplasm	enzyme	55033	231997	362366
FKBP1A	FKBP prolyl isomerase 1A											Cytoplasm	enzyme	2280	14225	25639
FKBPL	FKBP prolyl isomerase like											Nucleus	other	63943	56299	406168
FKRP	fukutin related protein									-32.127		Cytoplasm	other	79147	243853	308390
FLCN	folliculin											Cytoplasm	other	201163	216805	303185
FLNC	filamin C					-61.196						Cytoplasm	other	2318	68794	362332
FLOT1	flotillin 1								-73.709		55.845	Plasma Membrane	other	10211	14251	64665
FLYWCH1	FLYWCH-type zinc finger 1								17.662			Nucleus	other	84256	224613	360488
FMNL2	formin like 2					44.88						Cytoplasm	other	114793	71409	499797
FMR1	FMRP translational regulator 1								61.008			Cytoplasm	translation regulator	2332	14265	24948
FN3KRP	fructosamine 3 kinase related protein			56.778								Cytoplasm	kinase	79672	238024	303755
FNBP4	formin binding protein 4		38.831						44.432			Nucleus	other	23360	55935	311183
FNDC7	fibronectin type III domain containing 7			-35.29						-25.433		Other	other	163479	320181	310787
FNDC11	fibronectin type III domain containing 11						-17.681					Cytoplasm	other	79025	332713	499953
FNIP2	folliculin interacting protein 2				26.491							Cytoplasm	other	57600	329679	310538
FOS	Fos proto-oncogene, AP-1 transcription factor subunit							-190.716				Nucleus	transcription regulator	2353	14281	314322
FOSL1	FOS like 1, AP-1 transcription factor subunit		-121.191	88.911		55.482			-91.323			Nucleus	transcription regulator	8061	14283	25445
FOSL2	FOS like 2, AP-1 transcription factor subunit	-45.099										Nucleus	transcription regulator	2355	14284	25446
FOXB1	forkhead box B1									-19.308		Nucleus	transcription regulator	27023	64290
FOXD1	forkhead box D1							-28.995				Nucleus	transcription regulator	2297	15229	171299
FOXD4	forkhead box D4				-16.933							Nucleus	transcription regulator	2298	14237	252886
FOXI1	forkhead box I1											Nucleus	transcription regulator	2299	14233	287185
FOXJ2	forkhead box J2											Nucleus	transcription regulator	55810	60611	502886
FOXK1	forkhead box K1										-53.84	Nucleus	transcription regulator	221937	17425	304298
Foxp1	forkhead box P1			133.897								Nucleus	transcription regulator		108655	297480
FOXP4	forkhead box P4	-26.554			-34.049		-51.175	-38.453				Nucleus	transcription regulator	116113	74123	363185
FRA10AC1	FRA10A associated CGG repeat 1			74.57				132.265				Nucleus	other	118924	70567	365458
FRAT1	FRAT regulator of WNT signaling pathway 1	-31.069										Cytoplasm	other	10023	14296	308692
FRMD6	FERM domain containing 6											Cytoplasm	other	122786	319710	257646
FRMD8	FERM domain containing 8		-152.71		-95.459							Cytoplasm	other	83786	67457	309172
FRS2	fibroblast growth factor receptor substrate 2									-175.641		Plasma Membrane	other	10818	327826	314850
FRY	FRY microtubule binding protein								-50.369			Extracellular Space	other	10129	320365	304244
FSCN1	fascin actin-bundling protein 1											Cytoplasm	other	6624	14086	683788
FSTL1	follistatin like 1									-354.753		Extracellular Space	other	11167	14314	79210
FSTL3	follistatin like 3		-106.613							-111.145		Extracellular Space	other	10272	83554	114031
FSTL5	follistatin like 5							-28.698				Extracellular Space	other	56884	213262	365823
FTH1	ferritin heavy chain 1					-471.822	-165.795				175.903	Cytoplasm	enzyme	2495	14319	25319|689130
FTL	ferritin light chain	399.016				-482.941			205.493		-164.867	Cytoplasm	enzyme	2512	14325|434624	29292|499244|500804|501644|100359668|100360087|100362384|100363177
FTSJ3	FtsJ RNA 2'-O-methyltransferase 3		-50.524									Nucleus	enzyme	117246	56095	303608
FUCA1	alpha-L-fucosidase 1											Cytoplasm	enzyme	2517	71665	24375
FUCA2	alpha-L-fucosidase 2	109.753	129.643									Extracellular Space	enzyme	2519	66848	292485
FUT1	fucosyltransferase 1 (H blood group)									20.949		Cytoplasm	enzyme	2523	14343	81919
FUT4	fucosyltransferase 4			-15.5						-22.274		Cytoplasm	enzyme	2526	14345	60670
FUT10	fucosyltransferase 10									34.795		Cytoplasm	enzyme	84750	171167	497619
Fxyd2	FXYD domain-containing ion transport regulator 2			-25.737		-21.357	-22.449		-25.091			Plasma Membrane	other		11936
FXYD5	FXYD domain containing ion transport regulator 5		-189.612					-177.258	-160.532			Plasma Membrane	ion channel	53827	18301	60338
FZD2	frizzled class receptor 2											Plasma Membrane	G-protein coupled receptor	2535	57265	64512
FZD5	frizzled class receptor 5						-131.681					Plasma Membrane	G-protein coupled receptor	7855	14367	317674
FZD7	frizzled class receptor 7	-32.809								-50.885		Plasma Membrane	G-protein coupled receptor	8324	14369	100360552
G2E3	G2/M-phase specific E3 ubiquitin protein ligase											Cytoplasm	enzyme	55632	217558	299002
G3BP2	G3BP stress granule assembly factor 2	-115.881		-191.308							-136.903	Cytoplasm	enzyme	9908	23881
GAA	alpha glucosidase											Cytoplasm	enzyme	2548	14387	367562
GABARAP	GABA type A receptor-associated protein											Cytoplasm	transporter	11337	56486	58974
GABARAPL1	GABA type A receptor associated protein like 1											Cytoplasm	other	23710	57436	689161
GABBR1	gamma-aminobutyric acid type B receptor subunit 1										102.04	Plasma Membrane	G-protein coupled receptor	2550	54393	81657
GABBR2	gamma-aminobutyric acid type B receptor subunit 2										17.167	Plasma Membrane	G-protein coupled receptor	9568	242425	83633
GABRR2	gamma-aminobutyric acid type A receptor subunit rho2		-18.493						-39.862			Plasma Membrane	ion channel	2570	14409	29695
GADD45A	growth arrest and DNA damage inducible alpha		-101.31									Nucleus	other	1647	13197	25112
GALNS	galactosamine (N-acetyl)-6-sulfatase								-29.425			Cytoplasm	enzyme	2588	50917	292073
GALNT10	polypeptide N-acetylgalactosaminyltransferase 10				257.38							Cytoplasm	enzyme	55568	171212	170501
GALR3	galanin receptor 3									-20.444		Plasma Membrane	G-protein coupled receptor	8484	14429	29235
GANAB	glucosidase II alpha subunit						-80.039					Cytoplasm	enzyme	23193	14376	293721
GANC	glucosidase alpha, neutral C											Extracellular Space	enzyme	2595	76051	24382
GAP43	growth associated protein 43					20.71	24.684					Plasma Membrane	other	2596	14432	29423
GAS2L1	growth arrest specific 2 like 1	-90.366						-59.963				Cytoplasm	other	10634	78926
GASK1B	golgi associated kinase 1B			325.089				-129.445	-123.456	-188.554		Cytoplasm	other	51313	68659	310540
GATA1	GATA binding protein 1											Nucleus	transcription regulator	2623	14460	25172
GATC	glutamyl-tRNA amidotransferase subunit C			-114.355								Nucleus	enzyme	283459	384281	360821|100909836
GBF1	golgi brefeldin A resistant guanine nucleotide exchange factor 1											Cytoplasm	other	8729	107338	309451
GCK	glucokinase									48.065		Cytoplasm	kinase	2645	103988	24385
GCLC	glutamate-cysteine ligase catalytic subunit											Cytoplasm	enzyme	2729	14629	25283
GDF1	growth differentiation factor 1					-31.67						Extracellular Space	growth factor	2657	14559	306351
GDPD5	glycerophosphodiester phosphodiesterase domain containing 5	-23.319										Plasma Membrane	enzyme	81544	233552	499211
GEM	GTP binding protein overexpressed in skeletal muscle									-37.481		Plasma Membrane	enzyme	2669	14579	297902
GEMIN2	gem nuclear organelle associated protein 2							26.578				Nucleus	other	8487	66603	84404
GEMIN6	gem nuclear organelle associated protein 6		-35.156									Nucleus	other	79833	67242|621705	362688
GET3	guided entry of tail-anchored proteins factor 3, ATPase											Nucleus	transporter	439	56495	288919
GET4	guided entry of tail-anchored proteins factor 4									170.603		Cytoplasm	other	51608	67604	288518
GFAP	glial fibrillary acidic protein							-20.791				Cytoplasm	other	2670	14580	24387
GFER	growth factor, augmenter of liver regeneration											Nucleus	enzyme	2671	11692	27100
GFM1	G elongation factor mitochondrial 1	-87.593			-85.198						-108.781	Cytoplasm	translation regulator	85476	28030	114017
GFOD2	glucose-fructose oxidoreductase domain containing 2								-17.369			Extracellular Space	enzyme	81577	70575	307801
GFRA1	GDNF family receptor alpha 1										37.454	Plasma Membrane	transmembrane receptor	2674	14585	25454
GGCX	gamma-glutamyl carboxylase					-130.145						Cytoplasm	enzyme	2677	56316	81716
GHITM	growth hormone inducible transmembrane protein					-150.465		-108.945				Cytoplasm	other	27069	66092	290596
GIGYF1	GRB10 interacting GYF protein 1			110.499		150.79				119.677		Extracellular Space	other	64599	57330	304378
GIGYF2	GRB10 interacting GYF protein 2									43.998		Cytoplasm	other	26058	227331	100362458
GIMAP6	GTPase, IMAP family member 6							18.799				Cytoplasm	other	474344	231931	297076
GINM1	glycoprotein integral membrane 1					-129.992						Cytoplasm	other	116254	215751	361448
GINS1	GINS complex subunit 1					67.95		61.806				Nucleus	other	9837	69270	499914
GIT2	GIT ArfGAP 2	46.164										Nucleus	other	9815	26431	304546
GJA8	gap junction protein alpha 8								20.251			Plasma Membrane	transporter	2703	14616	29601
GJB1	gap junction protein beta 1									-18.326		Plasma Membrane	transporter	2705	14618	29584
GJB4	gap junction protein beta 4							-29.645			-28.533	Plasma Membrane	transporter	127534	14621	117055
Gk	glycerol kinase			130.303	114.699			193.08	163.9			Cytoplasm	kinase		14933	79223
GLCCI1	glucocorticoid induced 1		21.799									Cytoplasm	other	113263	170772	296884
GLCE	glucuronic acid epimerase								251.367			Cytoplasm	enzyme	26035	93683	363073
GLIPR1	GLI pathogenesis related 1											Extracellular Space	other	11010	73690	299783
GLIPR2	GLI pathogenesis related 2								-59.738			Cytoplasm	other	152007	384009	679819
GLIPR1L2	GLIPR1 like 2		-27.387	-22.882								Extracellular Space	other	144321	67537	366890
GLIS3	GLIS family zinc finger 3											Nucleus	transcription regulator	169792	226075	680671
GLMP	glycosylated lysosomal membrane protein									-245.649		Cytoplasm	transcription regulator	112770	56700	295231
GLO1	glyoxalase I											Cytoplasm	enzyme	2739	109801	294320
GLT8D1	glycosyltransferase 8 domain containing 1				89.301	71.657				60.589		Cytoplasm	enzyme	55830	76485	306253
GLT8D2	glycosyltransferase 8 domain containing 2			-34.325			19.248					Other	enzyme	83468	74782	366859
GLTP	glycolipid transfer protein								145.837			Cytoplasm	transporter	51228	56356	288707
GLTPD2	glycolipid transfer protein domain containing 2					-24.659						Other	other	388323	216871	497943
GLUL	glutamate-ammonia ligase							-27.436				Cytoplasm	enzyme	2752	14645	24957
Gm2237	--		22.226		22.883	21.424	17.514		19.58			Other	other		100039441
Gm2381	zinc finger protein 936 pseudogene											Other	other		100039706
Gm2956	--		28.327		34.486	39.054		41.556	24.41			Other	other		102640268
Gm3752	--							47.86				Other	other		115488284
Gm3839	glyceraldehyde-3-phosphate dehydrogenase pseudogene	694.738										Other	other		100042427
Gm4832	predicted gene 4832											Other	other		225058
Gm5089	predicted gene 5089						-17.05					Other	other		328479
Gm5108	predicted gene 5108						-26.79					Other	other		330097
Gm5124	nucleolar and coiled-body phosphoprotein 1 pseudogene								-19.238			Other	other		331392
Gm5624	--							30.953				Other	other		115488302
Gm5643	heterogeneous nuclear ribonucleoprotein A1 pseudogene			923.871								Other	other		434858
Gm5801	ubiquitin-conjugating enzyme E2, J2 homolog pseudogene	37.556										Other	other		545056
Gm5930	predicted gene 5930		-24.725									Other	other		546250
Gm6356	predicted gene 6356											Other	other		622781
Gm7854	predicted gene 7854						-61.78					Other	other		665934
Gm8801	protein phosphatase 1, regulatory subunit 10 pseudogene						-26.911		-24.051			Other	other		667766
Gm9920	predicted gene 9920						-20.021					Other	other		100503794
Gm10130	--									102.054		Other	other		102633750
Gm10308	predicted gene 10308									30.329		Other	other		100303741
Gm10330	predicted gene 10330							130.409				Other	other		100038586
Gm10382	--						-54.836					Other	other		639281
Gm10563	predicted gene 10563	19.777								46.977		Other	other		100038426
Gm10778	predicted gene 10778									-41.377		Other	other		100233208	100125368|102551539
Gm11564	predicted gene 11564		-26.781	-20.033						-21.038		Other	other		670496
Gm13031	predicted gene 13031	-28.357										Other	other		100126227
Gm13547	predicted gene 13547											Other	other		433416	102547011
Gm14418	novel KRAB box and zinc finger, C2H2 type domain containing protein			274.358								Other	other		668066
Gm15446	predicted gene 15446											Other	other		100642166
Gm15455	predicted gene 15455						-76.25			-126.551		Other	other		433287
Gm16253	predicted gene 16253			-20.591	-18.791						-20.58	Other	other		105244506
Gm16485	predicted gene 16485				20.215				19.885			Other	other		791396
Gm19426	predicted gene, 19426								436.544			Other	other		100502874
Gm20594	predicted gene, 20594		19.938									Other	other		100463512
Gm21992	predicted gene 21992				-214.669							Other	other		102902673
GMCL1	germ cell-less 1, spermatogenesis associated			-92.77								Nucleus	other	64395	23885	312516
GMEB2	glucocorticoid modulatory element binding protein 2							25.308			39.28	Nucleus	transcription regulator	26205	229004	83635
GMFB	glia maturation factor beta			30.257			21.187				25.016	Cytoplasm	growth factor	2764	63985	81661
GMNN	geminin DNA replication inhibitor									90.446		Nucleus	transcription regulator	51053	57441	291137
GMPPA	GDP-mannose pyrophosphorylase A			60.26								Cytoplasm	enzyme	29926	69080	501167
GNAO1	G protein subunit alpha o1		97.124									Plasma Membrane	enzyme	2775	14681	50664
GNAQ	G protein subunit alpha q						-44.934					Plasma Membrane	enzyme	2776	14682	81666
GNAS	GNAS complex locus											Plasma Membrane	enzyme	2778	14683	24896
GNG12	G protein subunit gamma 12											Plasma Membrane	enzyme	55970	14701	114120
GNPAT	glyceronephosphate O-acyltransferase											Cytoplasm	enzyme	8443	14712	84470
GNPNAT1	glucosamine-phosphate N-acetyltransferase 1											Cytoplasm	enzyme	64841	54342	498486
GOLGA4	golgin A4											Cytoplasm	other	2803	54214	501069
GOLGA5	golgin A5							70.161				Cytoplasm	kinase	9950	27277	299258
GOSR1	golgi SNAP receptor complex member 1											Cytoplasm	transporter	9527	53334	94189
GOT1	glutamic-oxaloacetic transaminase 1		-192.199	-160.133							-138.378	Cytoplasm	enzyme	2805	14718	24401
GPAT3	glycerol-3-phosphate acyltransferase 3			-86.198								Cytoplasm	enzyme	84803	231510	305166
GPBP1	GC-rich promoter binding protein 1						-118.075					Nucleus	transcription regulator	65056	73274	294734
GPC6	glypican 6											Plasma Membrane	transmembrane receptor	10082	23888	691984
GPI	glucose-6-phosphate isomerase		289.511									Extracellular Space	enzyme	2821	14751	292804
GPN3	GPN-loop GTPase 3									105.489		Cytoplasm	other	51184	68080	360810
GPR26	G protein-coupled receptor 26						24.445					Plasma Membrane	G-protein coupled receptor	2849	233919	192153
GPR137	G protein-coupled receptor 137					-42.082				-40.48		Cytoplasm	other	56834	107173	689984
GPR150	G protein-coupled receptor 150					-23.618						Plasma Membrane	G-protein coupled receptor	285601	238725	499486
GPR182	G protein-coupled receptor 182								-46.633			Plasma Membrane	G-protein coupled receptor	11318	11536	29307
Gpr137b-ps	G protein-coupled receptor 137B, pseudogene			55.108							-68.793	Other	other		664862
GPRC5A	G protein-coupled receptor class C group 5 member A		-73.108					-88.307	-109.954			Plasma Membrane	G-protein coupled receptor	9052	232431	312790
GPS2	G protein pathway suppressor 2										-44.181	Nucleus	transcription regulator	2874	56310	497941
GPSM2	G protein signaling modulator 2			-70.185						-87.719		Nucleus	other	29899	76123	362021
GPX2	glutathione peroxidase 2					26.658						Cytoplasm	enzyme	2877	14776	29326
GPX4	glutathione peroxidase 4									-122.823		Cytoplasm	enzyme	2879	625249	29328
GPX8	glutathione peroxidase 8 (putative)								181.016	243.045	263.744	Cytoplasm	enzyme	493869	69590	294744
GRB2	growth factor receptor bound protein 2							122.452		166.668		Cytoplasm	other	2885	14784	81504
GRB10	growth factor receptor bound protein 10	109.155		194.197	89.438				39.308	48.357	61.416	Cytoplasm	other	2887	14783	498416
GRHL3	grainyhead like transcription factor 3			-17.242		-17.03						Nucleus	transcription regulator	57822	230824	298555
GRHPR	glyoxylate and hydroxypyruvate reductase							-71.889				Cytoplasm	enzyme	9380	76238	680021
GRN	granulin precursor											Extracellular Space	growth factor	2896	14824	29143
GSC	goosecoid homeobox				17.024					28.732	34.201	Nucleus	transcription regulator	145258	14836	317715
GSK3A	glycogen synthase kinase 3 alpha				121.213	131.472	134.885		107.81			Nucleus	kinase	2931	606496	50686
GSPT1	G1 to S phase transition 1										-188.277	Cytoplasm	translation regulator	2935	14852	24420|100911685
GSPT2	G1 to S phase transition 2	-59.952	-60.039									Cytoplasm	translation regulator	23708	14853	501582
GSS	glutathione synthetase											Cytoplasm	enzyme	2937	14854	25458
GSTA3	glutathione S-transferase alpha 3											Cytoplasm	enzyme	2940	14859	494500
Gsta4	glutathione S-transferase, alpha 4						-115.303					Other	enzyme		14860	300850
GSTO1	glutathione S-transferase omega 1											Cytoplasm	enzyme	9446	14873	114846
GSTP1	glutathione S-transferase pi 1									-252.682		Cytoplasm	enzyme	2950	14869|14870|100042625	24426
Gstt1	glutathione S-transferase, theta 1											Cytoplasm	enzyme		14871	25260
GSTZ1	glutathione S-transferase zeta 1	72.511	86.885			-25.245						Cytoplasm	enzyme	2954	14874	681913
GTF2A1	general transcription factor IIA subunit 1							107.416	75.952			Cytoplasm	transcription regulator	2957	83602	83830
GTF2F1	general transcription factor IIF subunit 1					-51.396				-103.859		Nucleus	transcription regulator	2962	98053	316123
GTF2H2	general transcription factor IIH subunit 2							-88.793				Nucleus	transcription regulator	2966	23894	294693
GTF2H4	general transcription factor IIH subunit 4							-68.133				Nucleus	transcription regulator	2968	14885	294236
Gtf2ird2	GTF2I repeat domain containing 2	25.301			22.325							Nucleus	other		114674	288606
GTPBP1	GTP binding protein 1		76.591									Cytoplasm	enzyme	9567	14904	300077
GTPBP2	GTP binding protein 2											Extracellular Space	enzyme	54676	56055	363195
GTPBP6	GTP binding protein 6 (putative)			24.716								Other	other	8225	107999
GTSE1	G2 and S-phase expressed 1											Cytoplasm	other	51512	29870	300126
GUF1	GTP binding elongation factor GUF1							-57.882				Cytoplasm	other	60558	231279	305317
GXYLT2	glucoside xylosyltransferase 2									46.687		Other	enzyme	727936	232313	688618
GYG1	glycogenin 1											Cytoplasm	enzyme	2992	27357	81675
GYPC	glycophorin C (Gerbich blood group)				20.546	23.06				22.672		Plasma Membrane	other	2995	71683	364837
GYS1	glycogen synthase 1											Cytoplasm	enzyme	2997	14936	690987
GZF1	GDNF inducible zinc finger protein 1			-48.333				-54.918				Nucleus	transcription regulator	64412	74533	311508
H1-0	H1.0 linker histone	-126.805	-122.092									Nucleus	other	3005	14958
H1-2	H1.2 linker histone, cluster member								67.883			Nucleus	other	3006	50708
H1f1	H1.1 linker histone, cluster member			94.425					112.99			Nucleus	other		80838	291145
H1f5	H1.5 linker histone, cluster member											Nucleus	other		56702	680522
H2-T10	histocompatibility 2, T region locus 10	-129.101				-147.892						Other	other		15024	24748
H2AC1	H2A clustered histone 1											Nucleus	other	221613	319169
H2AC4	H2A clustered histone 4											Nucleus	other	8335	319167	680615
H2AC8	H2A clustered histone 8											Nucleus	other	3012	319191	306962
H2AC11	H2A clustered histone 11											Nucleus	other	8969	319170	502129
H2AC14	H2A clustered histone 14							-218.734		-768.895		Nucleus	other	8331	319173
H2AC16	H2A clustered histone 16							-619.656		-869.169		Nucleus	other	8332	319166	502125
H2AC17	H2A clustered histone 17											Nucleus	other	8336	319165	100910554
H2ac24	H2A clustered histone 24											Nucleus	other		319171	364723
H2AJ	H2A.J histone										227.155	Cytoplasm	other	55766	232440	690795
H2AZ2	H2A.Z variant histone 2			-228.748								Nucleus	other	94239	77605	685909
H2BC1	H2B clustered histone 1									49.718		Nucleus	other	255626	319177	24829
H2BC3	H2B clustered histone 3					238.764	245.551					Nucleus	other	3018	319178	102549061
H2BC4	H2B clustered histone 4											Nucleus	other	8347	319181	100910200
H2BC8	H2B clustered histone 8											Nucleus	other	8339	319180	306969
H2BC10	H2B clustered histone 10		44.431									Nucleus	other	8346	68024	306945
H2BC12	H2B clustered histone 12											Nucleus	other	85236	319184	680312
H2BC13	H2B clustered histone 13			287.263			375.23					Nucleus	other	8340	319183
H2BC14	H2B clustered histone 14	242.907				265.969			269.521			Nucleus	other	8342	319187
H3C2	H3 clustered histone 2									-1354.44		Nucleus	other	8358	319154
H3C6	H3 clustered histone 6			-673.082								Nucleus	other	8353	319152	291159
H3C7	H3 clustered histone 7					-1154.47				-1391.65		Nucleus	other	8968	319153
H3C11	H3 clustered histone 11									-991.493		Nucleus	other	8354	319151	684819
H3C12	H3 clustered histone 12	125.795										Nucleus	other	8356	97908	680498
H3C15	H3 clustered histone 15						180.528					Nucleus	other	333932	260423	100359421
H4C1	H4 clustered histone 1											Nucleus	other	8359	319156	291152
H4C13	H4 clustered histone 13											Nucleus	other	8368	319161	100912290
H6PD	hexose-6-phosphate dehydrogenase/glucose 1-dehydrogenase							-49.692	-53.346			Cytoplasm	enzyme	9563	100198	298655
HABP4	hyaluronan binding protein 4				-32.577				-40.437			Cytoplasm	other	22927	56541	361196
HADHA	hydroxyacyl-CoA dehydrogenase trifunctional multienzyme complex subunit alpha		116.234									Cytoplasm	enzyme	3030	97212	170670
HASPIN	histone H3 associated protein kinase							-64.372				Nucleus	kinase	83903	14841	687827
HAT1	histone acetyltransferase 1					-406.457						Nucleus	enzyme	8520	107435	296501
HAUS2	HAUS augmin like complex subunit 2				-42.204							Cytoplasm	other	55142	66296	679550|100912076
HCFC2	host cell factor C2							61.604				Nucleus	transcription regulator	29915	67933	314704
HCFC1R1	host cell factor C1 regulator 1			-92.594	-40.445							Nucleus	other	54985	353502	287097
HDAC6	histone deacetylase 6									-72.023		Nucleus	transcription regulator	10013	15185	84581
HDAC8	histone deacetylase 8				-46.531	-40.209						Nucleus	transcription regulator	55869	70315	363481
HDAC10	histone deacetylase 10		21.196									Nucleus	transcription regulator	83933	170787	362981
HDGFL3	HDGF like 3								107.311			Nucleus	other	50810	29877	252941
HEATR6	HEAT repeat containing 6							59.641				Other	other	63897	217026	497972
HELQ	helicase, POLQ like					-28.004						Nucleus	enzyme	113510	191578	360912
HERC1	HECT and RLD domain containing E3 ubiquitin protein ligase family member 1									104.807		Cytoplasm	other	8925	235439	315771
HES6	hes family bHLH transcription factor 6						18.21					Nucleus	transcription regulator	55502	55927	316626
HEXA	hexosaminidase subunit alpha											Cytoplasm	enzyme	3073	15211	300757
HEXB	hexosaminidase subunit beta	74.683	127.954		60.656			78.97		77.33		Cytoplasm	enzyme	3074	15212	294673
HGSNAT	heparan-alpha-glucosaminide N-acetyltransferase											Cytoplasm	enzyme	138050	52120
HIF1AN	hypoxia inducible factor 1 subunit alpha inhibitor	160.117			39.603			187.732			27.078	Nucleus	enzyme	55662	319594	309434
HIGD1A	HIG1 hypoxia inducible domain family member 1A											Cytoplasm	other	25994	56295	140937
HIKESHI	heat shock protein nuclear import factor hikeshi		-187.413									Cytoplasm	other	51501	67669	293103
HIP1	huntingtin interacting protein 1								216.052			Cytoplasm	other	3092	215114	192154
HIPK1	homeodomain interacting protein kinase 1											Nucleus	kinase	204851	15257	365895
HIRIP3	HIRA interacting protein 3			56.302					63.993	114.345		Nucleus	other	8479	233876	361650
HLA-A	major histocompatibility complex, class I, A					-289.557	-266.523			-22.028	-20.278	Plasma Membrane	other	3105	14963|14964|14972|15006|15007|15013|15015|15018|69717|110557|667977	24973|24974|309603|309607|368153|414779|414783|414790|414792|414793|414819|100364500
HLA-G	major histocompatibility complex, class I, G			-64.749								Plasma Membrane	other	3135	14991	24747
HLTF	helicase like transcription factor								107.529			Nucleus	transcription regulator	6596	20585	295568
HLX	H2.0 like homeobox	-19.43										Nucleus	transcription regulator	3142	15284	364069
HM13	histocompatibility minor 13									-101.276		Cytoplasm	peptidase	81502	14950	311545
HMBS	hydroxymethylbilane synthase											Cytoplasm	enzyme	3145	15288	25709
HMG20B	high mobility group 20B					-49.201						Nucleus	transcription regulator	10362	15353	362825
HMGA1	high mobility group AT-hook 1					408.627				-282.461		Nucleus	transcription regulator	3159	15361|111241	117062
Hmga2	high mobility group AT-hook 2		-63.94	-44.73								Nucleus	enzyme		15364	84017
HMGCR	3-hydroxy-3-methylglutaryl-CoA reductase		-132.935									Cytoplasm	enzyme	3156	15357	25675
HMGCS1	3-hydroxy-3-methylglutaryl-CoA synthase 1											Cytoplasm	enzyme	3157	208715	29637
Hmgn3	high mobility group nucleosomal binding domain 3											Nucleus	other		94353
HMOX1	heme oxygenase 1											Cytoplasm	enzyme	3162	15368	24451
HMX1	H6 family homeobox 1									60.889		Nucleus	transcription regulator	3166	15371	360960
HNRNPA0	heterogeneous nuclear ribonucleoprotein A0							62.083				Nucleus	other	10949	77134	681410
Hnrnpa1	heterogeneous nuclear ribonucleoprotein A1									-1289.12		Nucleus	other		15382
HNRNPA1L2	heterogeneous nuclear ribonucleoprotein A1 like 2			161.302								Other	other	144983	545091
HNRNPA2B1	heterogeneous nuclear ribonucleoprotein A2/B1											Nucleus	other	3181	53379	362361
HNRNPC	heterogeneous nuclear ribonucleoprotein C							-181.49				Nucleus	other	3183	15381	290046
HNRNPD	heterogeneous nuclear ribonucleoprotein D					178.111			162.684			Nucleus	transcription regulator	3184	11991	79256
HNRNPH1	heterogeneous nuclear ribonucleoprotein H1									-617.402		Nucleus	other	3187	59013
HNRNPH3	heterogeneous nuclear ribonucleoprotein H3						80.053					Nucleus	other	3189	432467	361838|100910795
HNRNPL	heterogeneous nuclear ribonucleoprotein L	211.345		206.961		224.088		212.606		268.84	215.976	Nucleus	other	3191	15388	80846
HOMER3	homer scaffold protein 3	36.909										Plasma Membrane	other	9454	26558	29548
HOXA5	homeobox A5		40.359									Nucleus	transcription regulator	3202	15402	79241
HOXA10	homeobox A10							37.147				Nucleus	transcription regulator	3206	15395	100911668|100912608
HOXD9	homeobox D9				23.259							Nucleus	transcription regulator	3235	15438	688999
HPS1	HPS1 biogenesis of lysosomal organelles complex 3 subunit 1								-29.707			Cytoplasm	other	3257	192236	114638
HPS3	HPS3 biogenesis of lysosomal organelles complex 2 subunit 1								-94.645			Cytoplasm	other	84343	12807	310288
HRAS	HRas proto-oncogene, GTPase								36.191			Plasma Membrane	enzyme	3265	15461	293621
Hrct1	histidine rich carboxyl terminus 1									21.893		Other	other		100039781	100359865
HS6ST3	heparan sulfate 6-O-sulfotransferase 3		-29.987								-22.84	Other	enzyme	266722	50787	364476
HSCB	HscB mitochondrial iron-sulfur cluster cochaperone						19.155					Cytoplasm	other	150274	100900	360826
HSP90B1	heat shock protein 90 beta family member 1							309.389				Cytoplasm	other	7184	22027	362862
HSPA12A	heat shock protein family A (Hsp70) member 12A											Cytoplasm	other	259217	73442	307997
HSPA4L	heat shock protein family A (Hsp70) member 4 like	-214.17					-172.129					Cytoplasm	other	22824	18415	294993
HSPB2	heat shock protein family B (small) member 2										16.682	Cytoplasm	other	3316	69253	161476
HSPB9	heat shock protein family B (small) member 9				19.304							Cytoplasm	other	94086	75482	363681
HSPB11	heat shock protein family B (small) member 11				44.606							Extracellular Space	other	51668	72938	685284
HSPD1	heat shock protein family D (Hsp60) member 1						-779.999					Cytoplasm	enzyme	3329	15510	63868
HTR5A	5-hydroxytryptamine receptor 5A											Plasma Membrane	G-protein coupled receptor	3361	15563	25689
HTRA2	HtrA serine peptidase 2									215.813		Cytoplasm	peptidase	27429	64704	297376
ICE1	interactor of little elongation complex ELL subunit 1	27.871		33.963						97.269		Nucleus	other	23379	218333	306665
ID1	inhibitor of DNA binding 1, HLH protein	-226.483						-245.543	-133.096			Nucleus	transcription regulator	3397	15901	25261
ID2	inhibitor of DNA binding 2										-38.91	Nucleus	transcription regulator	3398	15902	25587
IDE	insulin degrading enzyme											Extracellular Space	peptidase	3416	15925	25700
IDH1	isocitrate dehydrogenase (NADP(+)) 1											Cytoplasm	enzyme	3417	15926	24479
IDH2	isocitrate dehydrogenase (NADP(+)) 2											Cytoplasm	enzyme	3418	269951	361596
IDUA	alpha-L-iduronidase											Cytoplasm	enzyme	3425	15932	360904
IER2	immediate early response 2			-98.01						-95.722	-43.199	Cytoplasm	transcription regulator	9592	15936	494344
IFI16	interferon gamma inducible protein 16											Nucleus	transcription regulator	3428	15950|15951|226691|226695|236312|381308|545384|623121|100033459|100040462|100504287|102639543	304988
Ifi27	interferon, alpha-inducible protein 27							-47.193			-24.469	Cytoplasm	other		52668	170512
IFI30	IFI30 lysosomal thiol reductase											Cytoplasm	enzyme	10437	65972	290644
IFNAR2	interferon alpha and beta receptor subunit 2			-142.899								Plasma Membrane	transmembrane receptor	3455	15976	686326
IFNGR2	interferon gamma receptor 2						-91.349					Plasma Membrane	transmembrane receptor	3460	15980	360697
IFRD1	interferon related developmental regulator 1											Nucleus	other	3475	15982	29596
IFT20	intraflagellar transport 20		-87.025									Cytoplasm	other	90410	55978	287541
IFT27	intraflagellar transport 27											Extracellular Space	enzyme	11020	67042	300062
IFT52	intraflagellar transport 52						-68.365				-102.927	Cytoplasm	other	51098	245866	362265
IFT172	intraflagellar transport 172									40.422		Extracellular Space	other	26160	67661	116475
IGBP1	immunoglobulin binding protein 1											Cytoplasm	phosphatase	3476	18518	58845
IGFBP4	insulin like growth factor binding protein 4											Extracellular Space	other	3487	16010	360622
IGFBP6	insulin like growth factor binding protein 6					204.437		-48.981		-88.412		Extracellular Space	other	3489	16012	25641
IGFBP7	insulin like growth factor binding protein 7		127.797									Extracellular Space	transporter	3490	29817	289560
IGSF8	immunoglobulin superfamily member 8		20.847		26.61						-82.961	Plasma Membrane	other	93185	140559	304979
Iigp1	interferon inducible GTPase 1							19.674				Extracellular Space	enzyme		60440
IKBKB	inhibitor of nuclear factor kappa B kinase subunit beta	-46.594					-40.263					Cytoplasm	kinase	3551	16150	84351
IKBKE	inhibitor of nuclear factor kappa B kinase subunit epsilon		44.423					38.988				Cytoplasm	kinase	9641	56489	363984
IL16	interleukin 16											Extracellular Space	cytokine	3603	16170	116996
IL34	interleukin 34		28.81	43.403								Extracellular Space	other	146433	76527	498951
IL17A	interleukin 17A											Extracellular Space	cytokine	3605	16171	301289
IL1RL1	interleukin 1 receptor like 1					38.207						Plasma Membrane	transmembrane receptor	9173	17082	25556
IL6R	interleukin 6 receptor	-46.249										Plasma Membrane	transmembrane receptor	3570	16194	24499
IL6ST	interleukin 6 cytokine family signal transducer	454.783		512.462						414.47	473.609	Plasma Membrane	transmembrane receptor	3572	16195	25205
ILF2	interleukin enhancer binding factor 2											Nucleus	transcription regulator	3608	67781
ILF3	interleukin enhancer binding factor 3											Nucleus	transcription regulator	3609	16201	84472
IMPACT	impact RWD domain protein			-96.35		-76.967			-115.63			Cytoplasm	other	55364	16210	497198
ING2	inhibitor of growth family member 2							32.013				Nucleus	transcription regulator	3622	69260	290744
INHBA	inhibin subunit beta A			52.111								Extracellular Space	growth factor	3624	16323	29200
INPP5D	inositol polyphosphate-5-phosphatase D											Cytoplasm	phosphatase	3635	16331	54259
INSIG1	insulin induced gene 1											Cytoplasm	other	3638	231070	64194
INSIG2	insulin induced gene 2	36.079										Cytoplasm	other	51141	72999	288985
INSM2	INSM transcriptional repressor 2			-22.895	-16.164			-24.694	-24.824			Nucleus	transcription regulator	84684	56856	314131
INSR	insulin receptor											Plasma Membrane	kinase	3643	16337	24954
INTS9	integrator complex subunit 9										-70.796	Nucleus	other	55756	210925
INTS10	integrator complex subunit 10	121.395		111.677		108.762	136.645		103.136		135.175	Nucleus	other	55174	70885	290679
IPO13	importin 13					107.329	32.623					Nucleus	transporter	9670	230673	116458
IPP	intracisternal A particle-promoted polypeptide					-57.995						Cytoplasm	other	3652	16351	298439
IQSEC2	IQ motif and Sec7 domain ArfGEF 2									19.081		Cytoplasm	other	23096	245666	685244
IRF1	interferon regulatory factor 1				40.763							Nucleus	transcription regulator	3659	16362	24508
IRF3	interferon regulatory factor 3		-138.714	-145.863				-136.57	-116.718			Nucleus	transcription regulator	3661	54131	292892
IRF5	interferon regulatory factor 5										19.966	Nucleus	transcription regulator	3663	27056	296953
IRF8	interferon regulatory factor 8										27.025	Nucleus	transcription regulator	3394	15900	292060
IRF2BP2	interferon regulatory factor 2 binding protein 2										57.759	Nucleus	transcription regulator	359948	270110	679357
IRF2BPL	interferon regulatory factor 2 binding protein like											Nucleus	enzyme	64207	238330	314329
Irgm1	immunity-related GTPase family M member 1											Cytoplasm	other		15944	303090
IRX1	iroquois homeobox 1						19.142					Nucleus	transcription regulator	79192	16371	306659
IST1	IST1 factor associated with ESCRT-III			-206.058						-154.208		Cytoplasm	other	9798	71955	307833
ISYNA1	inositol-3-phosphate synthase 1			-61.79						-135.436		Cytoplasm	enzyme	51477	71780	290651
ITFG1	integrin alpha FG-GAP repeat containing 1											Plasma Membrane	other	81533	71927	171083
ITGB5	integrin subunit beta 5			146.399	126.367							Plasma Membrane	other	3693	16419	257645
ITGB1BP1	integrin subunit beta 1 binding protein 1							86.521	81.283	-32.246		Plasma Membrane	other	9270	16413	298914
ITM2B	integral membrane protein 2B					-459.346		-302.11				Plasma Membrane	other	9445	16432	290364
ITPKB	inositol-trisphosphate 3-kinase B			19.713								Cytoplasm	kinase	3707	320404	54260
ITPRID2	ITPR interacting domain containing 2		-34.25	-45.798								Plasma Membrane	other	6744	70599	311146
ITPRIPL2	ITPRIP like 2							-39.21				Other	other	162073	319622	499253
ITSN2	intersectin 2			20.123		45.04						Cytoplasm	other	50618	20403	313934
JADE2	jade family PHD finger 2									-79.482		Nucleus	enzyme	23338	76901	303113
JAK3	Janus kinase 3							60.562				Cytoplasm	kinase	3718	16453	25326
JKAMP	JNK1/MAPK8 associated membrane protein											Cytoplasm	other	51528	104771	299127
JMJD6	jumonji domain containing 6, arginine demethylase and lysine hydroxylase			72.825								Plasma Membrane	transmembrane receptor	23210	107817	360665
JMJD1C	jumonji domain containing 1C		21.325		22.297			28.225				Nucleus	enzyme	221037	108829	171120
JMY	junction mediating and regulatory protein, p53 cofactor											Nucleus	transcription regulator	133746	57748
JPT1	Jupiter microtubule associated homolog 1											Nucleus	other	51155	15374	287828
JUN	Jun proto-oncogene, AP-1 transcription factor subunit					-234.361						Nucleus	transcription regulator	3725	16476	24516
JUND	JunD proto-oncogene, AP-1 transcription factor subunit								-171.1	-179.64		Nucleus	transcription regulator	3727	16478	24518
KALRN	kalirin RhoGEF kinase	31.889			34.525				19.652			Cytoplasm	kinase	8997	545156	84009
KANSL1L	KAT8 regulatory NSL complex subunit 1 like				34.123			35.06				Other	other	151050	68691	367289
KARS1	lysyl-tRNA synthetase 1		-51.566									Cytoplasm	enzyme	3735	85305	292028
KAT2A	lysine acetyltransferase 2A											Cytoplasm	enzyme	2648	14534	303539
KAT6A	lysine acetyltransferase 6A	27.967		27.127					42.484		35.555	Nucleus	enzyme	7994	244349	306571
KATNA1	katanin catalytic subunit A1				-17.551							Cytoplasm	enzyme	11104	23924	292464
KATNB1	katanin regulatory subunit B1			-70.554								Cytoplasm	enzyme	10300	74187	291852
KAZALD1	Kazal type serine peptidase inhibitor domain 1		45.043				23.086		17.39			Extracellular Space	other	81621	107250	293997
KCNA10	potassium voltage-gated channel subfamily A member 10					19.32						Plasma Membrane	ion channel	3744	242151	295360
KCNC3	potassium voltage-gated channel subfamily C member 3			-22.061			-24.474					Plasma Membrane	ion channel	3748	16504	117101
KCNG2	potassium voltage-gated channel modifier subfamily G member 2							-24.901				Plasma Membrane	ion channel	26251	240444	307234
KCNH2	potassium voltage-gated channel subfamily H member 2								26.691			Plasma Membrane	ion channel	3757	16511	117018
KCNN1	potassium calcium-activated channel subfamily N member 1								-22.627			Plasma Membrane	ion channel	3780	84036	54261
KCNQ5	potassium voltage-gated channel subfamily Q member 5					-18.599						Plasma Membrane	ion channel	56479	226922	259273
KCNQ1OT1	KCNQ1 opposite strand/antisense transcript 1							24.336				Other	other	10984	63830
KCTD3	potassium channel tetramerization domain containing 3						-67.239					Plasma Membrane	ion channel	51133	226823	305055
KCTD5	potassium channel tetramerization domain containing 5	92.802						91.246	116.714		68.755	Cytoplasm	other	54442	69259	287109
KCTD13	potassium channel tetramerization domain containing 13					-57.457						Nucleus	ion channel	253980	233877	293497
KCTD16	potassium channel tetramerization domain containing 16			16.542								Plasma Membrane	other	57528	383348	291618
KDELR2	KDEL endoplasmic reticulum protein retention receptor 2						-183.895					Cytoplasm	other	11014	66913	304290
KDM8	lysine demethylase 8							-34.644				Nucleus	enzyme	79831	77035	308976
KDM2A	lysine demethylase 2A						34.156			80.75		Nucleus	enzyme	22992	225876	361700
KDM2B	lysine demethylase 2B					17.516		20.434				Nucleus	enzyme	84678	30841	304495
KDM6A	lysine demethylase 6A						-87.123					Nucleus	enzyme	7403	22289	100310845
KDM7A	lysine demethylase 7A											Nucleus	enzyme	80853	338523	684297
KEAP1	kelch like ECH associated protein 1									-176.59		Cytoplasm	transcription regulator	9817	50868	117519
KIAA0895	KIAA0895				-29.558		-19.33	-17.934				Other	other	23366	68283	315473
KIAA1109	KIAA1109											Other	other	84162	229227
KIAA1328	KIAA1328	-18.807	-17.113									Other	other	57536	225289	498831
KIAA1522	KIAA1522		-175.479							-178.15		Other	other	57648	97130	500552
KIDINS220	kinase D interacting substrate 220						86.534					Nucleus	transcription regulator	57498	77480	116478
KIF11	kinesin family member 11											Nucleus	other	3832	16551	171304
KIF12	kinesin family member 12		-17.439									Cytoplasm	other	113220	16552	313254
KIF22	kinesin family member 22								119.052			Nucleus	other	3835	110033	293502
KIF23	kinesin family member 23									97.461		Cytoplasm	other	9493	71819	315740
KIF13A	kinesin family member 13A					17.48		23.377				Cytoplasm	transporter	63971	16553	308173
KIF16B	kinesin family member 16B	58.417						66.375				Cytoplasm	enzyme	55614	16558	311478
KIF1A	kinesin family member 1A										17.43	Cytoplasm	other	547	16560	363288
KIF20A	kinesin family member 20A							78.953				Cytoplasm	other	10112	19348	361308
KIF26A	kinesin family member 26A										81.648	Cytoplasm	other	26153	668303	314473
KIF26B	kinesin family member 26B				-22.909						-22.854	Other	other	55083	269152	305012
KIF2C	kinesin family member 2C			-58.669								Nucleus	other	11004	73804	171529
KIF3B	kinesin family member 3B										50.942	Cytoplasm	transporter	9371	16569	296284
KIF3C	kinesin family member 3C				97.607							Cytoplasm	other	3797	16570	85248
KIRREL2	kirre like nephrin family adhesion molecule 2										-17.269	Plasma Membrane	other	84063	243911	100359836
KITLG	KIT ligand						115.657					Extracellular Space	growth factor	4254	17311	60427
KLC2	kinesin light chain 2					-40.523						Cytoplasm	other	64837	16594	309159
KLC3	kinesin light chain 3			18.235								Cytoplasm	other	147700	232943	171549
KLF5	Kruppel like factor 5	86.158										Nucleus	transcription regulator	688	12224	84410
KLF10	Kruppel like factor 10											Nucleus	transcription regulator	7071	21847	81813
KLF11	Kruppel like factor 11											Nucleus	transcription regulator	8462	194655	313994
KLHDC1	kelch domain containing 1					-22.644						Cytoplasm	other	122773	271005	314190
KLHDC3	kelch domain containing 3											Cytoplasm	other	116138	71765	363192
KLHL20	kelch like family member 20					118.055						Plasma Membrane	enzyme	27252	226541	304920
KLHL25	kelch like family member 25		44.159									Cytoplasm	other	64410	207952	293023
KNL1	kinetochore scaffold 1									89.937		Nucleus	other	57082	76464	311327
KNOP1	lysine rich nucleolar protein 1		-147.018					-117.989	-115.602	-153.845		Other	other	400506	66356
KNTC1	kinetochore associated 1							74.112				Nucleus	other	9735	208628	304477
KREMEN1	kringle containing transmembrane protein 1					-26.458						Plasma Membrane	other	83999	84035	114107
KRT34	keratin 34				-19.064							Cytoplasm	other	3885	16672	303528
KRT40	keratin 40					-26.072						Cytoplasm	other	125115	406221	287679
KRT80	keratin 80								-41.172			Cytoplasm	other	144501	74127	315318
Krt88	keratin 88								19.065			Other	other		66322	366990
KRT6B	keratin 6B					-46.134						Cytoplasm	other	3854	16687|16688
KRTAP1-3	keratin associated protein 1-3			-22.122					-27.44			Cytoplasm	other	81850	75586
KRTAP1-5	keratin associated protein 1-5		-20.054									Cytoplasm	other	83895	629873	100361571
KRTAP10-7	keratin associated protein 10-7	-51.711	-49.244	-50.041	-33.605	-24.125	-32.685	-48.898		-18.951		Cytoplasm	other	386675	544710|622629|634504|670880|670895|675294|100040299|100041250|100041261|100041281|100041351|100191037|100502831|100503388|102640500	365547|687631|689927|690415|690431|690460|690478|100365646
Krtap16-3	keratin associated protein 16-3				-20.68		-20.741					Other	other		71369
KRTAP3-3	keratin associated protein 3-3								62.064			Cytoplasm	other	85293	66380|66708	363678|680060
Krtap4-9	keratin associated protein 4-9								-22.899			Other	other		665998
Ktn1	kinectin 1											Cytoplasm	other		16709	361029
KXD1	KxDL motif containing 1				-61.733							Cytoplasm	other	79036	75620	498606
L3MBTL3	L3MBTL histone methyl-lysine binding protein 3		37.434					63.776				Nucleus	other	84456	237339	309550
LACC1	laccase domain containing 1				40.081	60.094				33.235	42.49	Cytoplasm	enzyme	144811	210808	313790
LAMB1	laminin subunit beta 1			97.094							-20.215	Extracellular Space	other	3912	16777	298941
LAMP2	lysosomal associated membrane protein 2											Plasma Membrane	enzyme	3920	16784	24944
LARP7	La ribonucleoprotein 7, transcriptional regulator	99.862					103.572				125.612	Nucleus	other	51574	28036	686883
LAS1L	LAS1 like ribosome biogenesis factor			-25.198								Nucleus	other	81887	76130	296865
LBH	LBH regulator of WNT signaling pathway					40.085						Nucleus	transcription regulator	81606	77889	683626
Lbhd2	LBH domain containing 2	-36.272						-24.775				Other	other		380787	500724
Lce1j	late cornified envelope 1J						-59.6					Other	other		545547
LCOR	ligand dependent nuclear receptor corepressor									48.339		Nucleus	transcription regulator	84458	212391
LCORL	ligand dependent nuclear receptor corepressor like	117.603						164.748	136.38			Nucleus	transcription regulator	254251	209707	498385
LDB1	LIM domain binding 1			-265.365								Nucleus	transcription regulator	8861	16825	309447
LDHB	lactate dehydrogenase B			30.745								Cytoplasm	enzyme	3945	16832	24534
LDLR	low density lipoprotein receptor											Plasma Membrane	transporter	3949	16835	300438
LDLRAD3	low density lipoprotein receptor class A domain containing 3									-81.412		Plasma Membrane	other	143458	241576	366138
LEPROT	leptin receptor overlapping transcript	-84.816									-162.199	Plasma Membrane	other	54741	230514	56766
LETMD1	LETM1 domain containing 1				-20.332							Plasma Membrane	other	25875	68614	681352
LFNG	LFNG O-fucosylpeptide 3-beta-N-acetylglucosaminyltransferase						32.939					Cytoplasm	enzyme	3955	16848	170905
LGALS1	galectin 1						887.74					Extracellular Space	other	3956	16852	56646
LGALS3	galectin 3							-242.57		-325.112		Extracellular Space	other	3958	16854	83781
LGMN	legumain						60.023					Cytoplasm	peptidase	5641	19141	63865
LGR6	leucine rich repeat containing G protein-coupled receptor 6					-17.049						Plasma Membrane	G-protein coupled receptor	59352	329252	498233
LHFPL2	LHFPL tetraspan subfamily member 2					-32.15		-41.563		-94.79	-59.986	Other	enzyme	10184	218454	294643
LHFPL6	LHFPL tetraspan subfamily member 6											Other	other	10186	108927	499615
LIAS	lipoic acid synthetase	146.482	125.889		110.36		135.121			134.102	58.355	Cytoplasm	enzyme	11019	79464	305348
LIF	LIF interleukin 6 family cytokine								-20.06			Extracellular Space	cytokine	3976	16878	60584
LIG1	DNA ligase 1										61.008	Nucleus	enzyme	3978	16881	81513|100911727
LIMA1	LIM domain and actin binding 1											Cytoplasm	other	51474	65970	300228
LIN9	lin-9 DREAM MuvB core complex component			88.802			120.556					Nucleus	other	286826	72568	689523
LIN37	lin-37 DREAM MuvB core complex component											Nucleus	other	55957	75660	292787
LIN7C	lin-7 homolog C, crumbs cell polarity complex component					-101.644						Cytoplasm	other	55327	22343	60442
LIPG	lipase G, endothelial type											Extracellular Space	enzyme	9388	16891	291437
LIPT2	lipoyl(octanoyl) transferase 2	26.775				67.447	70.262					Cytoplasm	enzyme	387787	67164	365314
LITAF	lipopolysaccharide induced TNF factor							-17.748		-39.063	-18.517	Nucleus	transcription regulator	9516	56722	65161
LLGL2	LLGL scribble cell polarity complex component 2				-21.5							Cytoplasm	other	3993	217325	360661
LLPH	LLP homolog, long-term synaptic facilitation factor					305.835						Extracellular Space	other	84298	66225|433748|100043002	299818
LMAN2L	lectin, mannose binding 2 like						-33.462					Cytoplasm	other	81562	214895
LMBRD1	LMBR1 domain containing 1											Cytoplasm	enzyme	55788	68421	246046
LMBRD2	LMBR1 domain containing 2			-77.549		-236.624			-153.297			Other	other	92255	320506	499539
LMNA	lamin A/C											Nucleus	other	4000	16905	60374
LMNB1	lamin B1						-39.374					Nucleus	other	4001	16906	116685
LONP1	lon peptidase 1, mitochondrial	60.923					58.206				116.851	Cytoplasm	peptidase	9361	74142	170916
LOX	lysyl oxidase											Extracellular Space	enzyme	4015	16948	24914
LOXL1	lysyl oxidase like 1											Extracellular Space	enzyme	4016	16949	315714
LOXL3	lysyl oxidase like 3						170.724					Extracellular Space	enzyme	84695	16950	312478
LPAR6	lysophosphatidic acid receptor 6										-24.229	Plasma Membrane	G-protein coupled receptor	10161	67168	691774
LPCAT1	lysophosphatidylcholine acyltransferase 1									-52.783		Cytoplasm	enzyme	79888	210992	361467
LPCAT4	lysophosphatidylcholine acyltransferase 4							-166.947				Cytoplasm	enzyme	254531	99010	296048
LPGAT1	lysophosphatidylglycerol acyltransferase 1									-82.637		Cytoplasm	enzyme	9926	226856	679692
LRFN3	leucine rich repeat and fibronectin type III domain containing 3								-17.73			Plasma Membrane	other	79414	233067	308495
LRFN4	leucine rich repeat and fibronectin type III domain containing 4											Plasma Membrane	other	78999	225875	688721
LRG1	leucine rich alpha-2-glycoprotein 1						-20.633					Extracellular Space	other	116844	76905	367455
LRP10	LDL receptor related protein 10									-255.476		Plasma Membrane	transmembrane receptor	26020	65107	305880
LRRC14	leucine rich repeat containing 14					-93.162						Cytoplasm	other	9684	223664	500900
LRRC15	leucine rich repeat containing 15		-28.227									Plasma Membrane	other	131578	74488	246296
LRRC26	leucine rich repeat containing 26									25.019		Plasma Membrane	ion channel	389816	227618	311803
LRRC28	leucine rich repeat containing 28				53.948							Other	other	123355	67867	361588
LRRC36	leucine rich repeat containing 36		-31.946							-32.355		Other	other	55282	270091	361394
LRRC49	leucine rich repeat containing 49				-61.919							Cytoplasm	other	54839	102747	300763
Lrrc51	leucine rich repeat containing 51										70.252	Other	other		69358	293156
LRRC59	leucine rich repeat containing 59	-172.844			-215.824				-253.06			Cytoplasm	other	55379	98238	287633
LRRC4B	leucine rich repeat containing 4B								-23.764			Plasma Membrane	other	94030	272381	308571
LRRC75A	leucine rich repeat containing 75A	-38.594		-55.575		-35.342		-30.359				Other	other	388341	192976	691777
LRRC8D	leucine rich repeat containing 8 VRAC subunit D	-20.683										Plasma Membrane	G-protein coupled receptor	55144	231549	305131
LRRC8E	leucine rich repeat containing 8 VRAC subunit E				-15.946							Plasma Membrane	ion channel	80131	72267	304203
LRRCC1	leucine rich repeat and coiled-coil centrosomal protein 1							-22.881				Nucleus	transporter	85444	71710	266808
Lrrfip2	leucine rich repeat (in FLII) interacting protein 2										-56.961	Other	other		71268	301035
LRSAM1	leucine rich repeat and sterile alpha motif containing 1							22.067				Cytoplasm	enzyme	90678	227738	311866
LRTM1	leucine rich repeats and transmembrane domains 1									19.901		Other	other	57408	319476	102547963
LSM10	LSM10, U7 small nuclear RNA associated		43.557									Nucleus	other	84967	116748	366468
LSM14A	LSM14A mRNA processing body assembly factor								99.641			Cytoplasm	other	26065	67070	361554
LSP1	lymphocyte specific protein 1						72.65			133.826		Cytoplasm	other	4046	16985	361680
LTBP1	latent transforming growth factor beta binding protein 1											Extracellular Space	other	4052	268977	59107
LURAP1L	leucine rich adaptor protein 1 like											Other	other	286343	52829	362535
LY75	lymphocyte antigen 75											Plasma Membrane	transmembrane receptor	4065	17076	499800
LY96	lymphocyte antigen 96											Plasma Membrane	transmembrane receptor	23643	17087	448830
LY6E	lymphocyte antigen 6 family member E											Plasma Membrane	other	4061	17069	362934
LYSMD1	LysM domain containing 1	51.429	72.189									Nucleus	other	388695	217779	499671
LZTFL1	leucine zipper transcription factor like 1											Cytoplasm	other	54585	93730	316102
LZTS3	leucine zipper tumor suppressor family member 3					-27.928			17.725			Cytoplasm	other	9762	241638	280670
MACO1	macoilin 1											Nucleus	other	55219	66146	313618
MACROH2A1	macroH2A.1 histone									-53.044		Nucleus	other	9555	26914	29384
MAD2L1BP	MAD2L1 binding protein		-64.738	-88.838								Nucleus	other	9587	66591	316237
MADD	MAP kinase activating death domain			19.854	16.211			18.827				Cytoplasm	other	8567	228355	94193
MAGEB1	MAGE family member B1	20.754	18.864						18.241		25.746	Nucleus	other	4112	17145|17146|17147
MAGED1	MAGE family member D1			172.665					91.864		58.729	Plasma Membrane	transcription regulator	9500	94275	84469
MAL	mal, T cell differentiation protein							54.304				Plasma Membrane	other	4118	17153	25263
MAML1	mastermind like transcriptional coactivator 1				-20.472							Nucleus	transcription regulator	9794	103806	303101
Maml2	mastermind like transcriptional coactivator 2		24.212					27.237				Nucleus	transcription regulator		270118
MAP6	microtubule associated protein 6					-187.642			-220.242	-222.558		Cytoplasm	other	4135	17760	29457
MAP1A	microtubule associated protein 1A	31.116										Cytoplasm	other	4130	17754	25152
MAP1LC3B	microtubule associated protein 1 light chain 3 beta											Cytoplasm	other	81631	67443	64862
MAP2K1	mitogen-activated protein kinase kinase 1							-65.103			-34.177	Cytoplasm	kinase	5604	26395	170851
MAP2K4	mitogen-activated protein kinase kinase 4									66.929		Cytoplasm	kinase	6416	26398	287398
MAP2K6	mitogen-activated protein kinase kinase 6											Cytoplasm	kinase	5608	26399	114495
MAP3K4	mitogen-activated protein kinase kinase kinase 4	22.854										Cytoplasm	kinase	4216	26407	308106
Map3k7	mitogen-activated protein kinase kinase kinase 7											Cytoplasm	kinase		26409	100910771
MAP3K20	mitogen-activated protein kinase kinase kinase 20											Cytoplasm	kinase	51776	65964	311743
MAP7D3	MAP7 domain containing 3	-17.652							-18.044			Cytoplasm	other	79649	320923	317614
MAPK3	mitogen-activated protein kinase 3											Cytoplasm	kinase	5595	26417	50689
MAPK10	mitogen-activated protein kinase 10							-26.646		-41.452		Cytoplasm	kinase	5602	26414	25272
MAPRE1	microtubule associated protein RP/EB family member 1					218.707						Cytoplasm	other	22919	13589	114764
Mapre2	microtubule-associated protein, RP/EB family, member 2										-40.499	Cytoplasm	other		212307	679221
MARCHF5	membrane associated ring-CH-type finger 5					-100.341		73.157				Cytoplasm	enzyme	54708	69104	294079
Marcks	myristoylated alanine rich protein kinase C substrate											Plasma Membrane	other		17118
MARF1	meiosis regulator and mRNA stability factor 1		86.387									Cytoplasm	other	9665	223989
MASP2	MBL associated serine protease 2	-22.342										Extracellular Space	peptidase	10747	17175	64459
MATK	megakaryocyte-associated tyrosine kinase										26.73	Cytoplasm	kinase	4145	17179	60450
MATR3	matrin 3		-70.501			-159.797						Nucleus	other	9782	17184	29150
MBD4	methyl-CpG binding domain 4, DNA glycosylase			-50.972				-33.434				Nucleus	enzyme	8930	17193	680915
MBNL1	muscleblind like splicing regulator 1											Nucleus	other	4154	56758	282635
MCAT	malonyl-CoA-acyl carrier protein transacylase	-64.73					-82.98	-134.316		-66.291	-82.631	Cytoplasm	enzyme	27349	223722	315173
MCC	MCC regulator of WNT signaling pathway	-35.437				61.194						Cytoplasm	other	4163	328949	307449
MCCC1	methylcrotonoyl-CoA carboxylase 1						-29.206					Cytoplasm	enzyme	56922	72039	294972
MCM3	minichromosome maintenance complex component 3							-391.703	-385.009			Nucleus	enzyme	4172	17215	316273
MCM6	minichromosome maintenance complex component 6											Nucleus	enzyme	4175	17219	29685
MCRIP2	MAPK regulated corepressor interacting protein 2								24.284			Cytoplasm	other	84331	68241	685545
MDH1	malate dehydrogenase 1					-231.503			-120.479		-142.509	Cytoplasm	enzyme	4190	17449	24551
MDM2	MDM2 proto-oncogene											Nucleus	transcription regulator	4193	17246	314856
MDM4	MDM4 regulator of p53			-38.138								Nucleus	transcription regulator	4194	17248	304798
MDP1	magnesium dependent phosphatase 1								44.683			Cytoplasm	phosphatase	145553	67881	290230
ME2	malic enzyme 2			-45.087			-55.992				-48.867	Cytoplasm	enzyme	4200	107029	307270
ME3	malic enzyme 3									-22.258		Cytoplasm	enzyme	10873	109264	361602
MECOM	MDS1 and EVI1 complex locus											Nucleus	transcription regulator	2122	14013
MECP2	methyl-CpG binding protein 2							-35.816				Nucleus	transcription regulator	4204	17257	29386
MED6	mediator complex subunit 6										-50.036	Nucleus	transcription regulator	10001	69792	299180
MED10	mediator complex subunit 10		-106.184					-73.891		-140.14	-68.675	Nucleus	other	84246	28077	290939
MED12	mediator complex subunit 12						-32.686					Nucleus	transcription regulator	9968	59024	679693
MED17	mediator complex subunit 17			-48.164	-46.872		-56.867					Nucleus	transcription regulator	9440	234959	300367
MED22	mediator complex subunit 22									-35.199		Cytoplasm	other	6837	20933	499762|100911917
MED25	mediator complex subunit 25			-54.665								Nucleus	other	81857	75613	292889
MED30	mediator complex subunit 30			-143.234			-98.65				-89.706	Nucleus	transcription regulator	90390	69790	299905
MEDAG	mesenteric estrogen dependent adipogenesis					271.076						Cytoplasm	other	84935	70717	360757
MEF2A	myocyte enhancer factor 2A											Nucleus	transcription regulator	4205	17258	309957
MEPCE	methylphosphate capping enzyme						92.564					Nucleus	enzyme	56257	231803
MET	MET proto-oncogene, receptor tyrosine kinase											Plasma Membrane	kinase	4233	17295	24553
METAP1	methionyl aminopeptidase 1		82.416	-87.612								Cytoplasm	peptidase	23173	75624	295500
METRNL	meteorin like, glial cell differentiation regulator					23.406						Cytoplasm	other	284207	210029	316842
METTL1	methyltransferase like 1			42.705		45.929						Nucleus	enzyme	4234	17299	679091
METTL9	methyltransferase like 9				-127.249	-115.081	-108.082					Other	other	51108	59052	100302453
METTL16	methyltransferase like 16		-113.275		-81.304							Nucleus	enzyme	79066	67493
METTL17	methyltransferase like 17			-27.848								Nucleus	other	64745	52535	305845
METTL26	methyltransferase like 26							-78.238				Other	other	84326	68347	302998
METTL27	methyltransferase like 27											Other	enzyme	155368	79565	688407
METTL2A	methyltransferase like 2A								-45.617			Other	enzyme	339175	52686	363687
MEX3D	mex-3 RNA binding family member D						67.751	71.114				Nucleus	other	399664	237400	299613
MFAP3	microfibril associated protein 3											Extracellular Space	other	4238	216760	287299
MFAP4	microfibril associated protein 4	-61.806	-63.644		-43.678	-63.022			-64.447			Extracellular Space	other	4239	76293	287382
MFGE8	milk fat globule EGF and factor V/VIII domain containing			-182.079					-106.98			Extracellular Space	other	4240	17304	25277
MFN2	mitofusin 2		-112.669									Cytoplasm	enzyme	9927	170731	64476|100911485
MFSD1	major facilitator superfamily domain containing 1											Cytoplasm	transporter	64747	66868	361957
MFSD11	major facilitator superfamily domain containing 11					-152.606						Other	other	79157	69900	360667
MFSD14B	major facilitator superfamily domain containing 14B			-37.299			-31.728					Other	other	84641	66631	306687
MFSD2A	major facilitator superfamily domain containing 2A		-29.331								-28.01	Plasma Membrane	transporter	84879	76574	298504
MGAT1	alpha-1,3-mannosyl-glycoprotein 2-beta-N-acetylglucosaminyltransferase							81.493				Cytoplasm	enzyme	4245	17308	81519
MGAT2	alpha-1,6-mannosyl-glycoprotein 2-beta-N-acetylglucosaminyltransferase			-296.158	-116.498					-191.954		Cytoplasm	enzyme	4247	217664	94273
MGAT4B	alpha-1,3-mannosyl-glycoprotein 4-beta-N-acetylglucosaminyltransferase B						48.983					Cytoplasm	enzyme	11282	103534	303100
MGAT4D	MGAT4 family member D		-25.857		-18.999			-28.578				Other	other	152586	67555	304646
MGME1	mitochondrial genome maintenance exonuclease 1										-21.286	Cytoplasm	enzyme	92667	74528	296200
MGST1	microsomal glutathione S-transferase 1	99.18	124.533		39.027	-118.745						Cytoplasm	enzyme	4257	56615	171341
MGST2	microsomal glutathione S-transferase 2											Cytoplasm	enzyme	4258	211666	295037
Mia2	MIA SH3 domain ER export factor 2			-69.495								Cytoplasm	other		338320
MIA	MIA SH3 domain containing									-30.434		Extracellular Space	other	8190	12587	81510
Miat	myocardial infarction associated transcript (non-protein coding)	17.658	21.59									Nucleus	other		330166
MINDY2	MINDY lysine 48 deubiquitinase 2			-23.416				71.74				Nucleus	transporter	54629	235461	363089
MINK1	misshapen like kinase 1					-332.125				-298.619	-284.277	Cytoplasm	kinase	50488	50932	303259
MKRN1	makorin ring finger protein 1											Cytoplasm	enzyme	23608	54484
MLKL	mixed lineage kinase domain like pseudokinase											Cytoplasm	kinase	197259	74568	690743
MLLT3	MLLT3 super elongation complex subunit				310.533							Nucleus	transcription regulator	4300	70122
MLX	MAX dimerization protein MLX			-128.507		-201.199						Nucleus	transcription regulator	6945	21428	360631
MMP28	matrix metallopeptidase 28							-17.927				Extracellular Space	peptidase	79148	118453	303384|103694864
MMP23B	matrix metallopeptidase 23B	-26.458										Extracellular Space	peptidase	8510	26561	94339
MN1	MN1 proto-oncogene, transcriptional regulator							-19.306				Nucleus	other	4330	433938	498194
MNS1	meiosis specific nuclear structural 1											Cytoplasm	other	55329	17427	363093
MOB1A	MOB kinase activator 1A						-167.095	-142.27			-107.671	Plasma Membrane	other	55233	232157	297387
Mocs1	molybdenum cofactor synthesis 1											Cytoplasm	enzyme		56738	301221
MOGS	mannosyl-oligosaccharide glucosidase			-37.731								Cytoplasm	enzyme	7841	57377	78947
MON1A	MON1 homolog A, secretory trafficking associated									-34.646		Cytoplasm	other	84315	72825	315999
MORF4L1	mortality factor 4 like 1									476.053		Nucleus	other	10933	21761	300891
MOSMO	modulator of smoothened		-48.085									Other	other	730094	233812	102547219
MOV10	Mov10 RISC complex RNA helicase					101.999						Nucleus	enzyme	4343	17454	310756
MOXD1	monooxygenase DBH like 1	-27.724										Cytoplasm	enzyme	26002	59012	294119
MPC2	mitochondrial pyruvate carrier 2	-77.47						-62.626		-121.173		Plasma Membrane	other	25874	70456	100359982
MPDU1	mannose-P-dolichol utilization defect 1								-128.255			Cytoplasm	other	9526	24070	303244
MPHOSPH10	M-phase phosphoprotein 10				180.681		131.314			70.449	181.602	Nucleus	other	10199	67973	293828
MPLKIP	M-phase specific PLK1 interacting protein											Nucleus	other	136647	66308	684996
MPPE1	metallophosphoesterase 1											Cytoplasm	enzyme	65258	225651	361344
MPV17	mitochondrial inner membrane protein MPV17								212.854			Cytoplasm	ion channel	4358	17527	360463
MRC2	mannose receptor C type 2											Plasma Membrane	transmembrane receptor	9902	17534	498011
MRFAP1	Morf4 family associated protein 1							-123.417				Nucleus	other	93621	67568	282585
MRGBP	MRG domain binding protein					20.918						Nucleus	other	55257	73247	311713
MROH1	maestro heat like repeat family member 1						43.908					Other	other	727957	223658
MRPL2	mitochondrial ribosomal protein L2						23.467					Extracellular Space	other	51069	27398	301240
MRPL4	mitochondrial ribosomal protein L4										-44.981	Cytoplasm	other	51073	66163	363023
MRPL11	mitochondrial ribosomal protein L11	98.656	102.146				114.622	124.976		54.513		Cytoplasm	other	65003	66419	293666
MRPL13	mitochondrial ribosomal protein L13	90.129	79.03		62.85	63.565		49.694				Cytoplasm	other	28998	68537	299938
MRPL14	mitochondrial ribosomal protein L14				133.857							Cytoplasm	other	64928	68463	301250
MRPL23	mitochondrial ribosomal protein L23						18.876					Cytoplasm	other	6150	19935	64360
MRPL28	mitochondrial ribosomal protein L28				-27.26				33.58			Cytoplasm	other	10573	68611	497876
MRPL32	mitochondrial ribosomal protein L32					-79.201						Cytoplasm	translation regulator	64983	75398	291206
MRPL34	mitochondrial ribosomal protein L34	-105.912	-99.145									Cytoplasm	other	64981	94065	290632
MRPL39	mitochondrial ribosomal protein L39				299.449	148.325				280.114	268.908	Cytoplasm	other	54148	27393	684304
MRPL47	mitochondrial ribosomal protein L47									49.951		Cytoplasm	other	57129	74600	294963
MRPL49	mitochondrial ribosomal protein L49									176.806		Cytoplasm	enzyme	740	18120	309176
MRPL50	mitochondrial ribosomal protein L50							-89.923				Cytoplasm	other	54534	28028	362517
MRPL52	mitochondrial ribosomal protein L52				19.291							Cytoplasm	other	122704	68836	361037
MRPL55	mitochondrial ribosomal protein L55		-164.696		-146.814		-82.787					Cytoplasm	other	128308	67212	287356
MRPL57	mitochondrial ribosomal protein L57								34.456			Cytoplasm	other	78988	67840	691814
MRPL58	mitochondrial ribosomal protein L58									-80.534		Cytoplasm	enzyme	3396	68572	303673
MRPS17	mitochondrial ribosomal protein S17								-97.867			Cytoplasm	other	51373	66258	288621
MRPS21	mitochondrial ribosomal protein S21								77.277			Cytoplasm	other	54460	66292	689432
MRPS35	mitochondrial ribosomal protein S35	29.158										Cytoplasm	other	60488	232536	297727
Msantd2	Myb/SANT-like DNA-binding domain containing 2					-46.615						Other	other		235184
MSANTD4	Myb/SANT DNA binding domain containing 4 with coiled-coils			60.271								Nucleus	other	84437	78100	500941
MSC	musculin								17.655			Cytoplasm	transcription regulator	9242	17681	312897
MSLN	mesothelin		-76.174									Extracellular Space	other	10232	56047	60333
MSN	moesin								-307.983		-373.416	Plasma Membrane	other	4478	17698	81521
MSRB3	methionine sulfoxide reductase B3			-143.825					-150.707	-177.374		Cytoplasm	enzyme	253827	320183	680036
MSTO1	misato mitochondrial distribution and morphology regulator 1											Cytoplasm	other	55154	229524	295237
MSX2	msh homeobox 2											Nucleus	transcription regulator	4488	17702	25483
Mt1	metallothionein 1											Cytoplasm	other		17748	24567
Mt2	metallothionein 2											Cytoplasm	other		17750
MT-ND3	NADH dehydrogenase subunit 3		-692.74			-864.311						Cytoplasm	enzyme	4537	17718	26199
MTA1	metastasis associated 1		285.224			286.924						Nucleus	transcription regulator	9112	116870	64520
MTAP	methylthioadenosine phosphorylase											Nucleus	enzyme	4507	66902
MTARC2	mitochondrial amidoxime reducing component 2							59.493				Cytoplasm	enzyme	54996	67247	100910481
MTCH1	mitochondrial carrier 1							50.42				Cytoplasm	other	23787	56462	294313
MTHFD2	methylenetetrahydrofolate dehydrogenase (NADP+ dependent) 2, methenyltetrahydrofolate cyclohydrolase	-109.733			-137.887		-224.566				-155.742	Cytoplasm	enzyme	10797	17768	680308
MTHFD1L	methylenetetrahydrofolate dehydrogenase (NADP+ dependent) 1 like											Cytoplasm	enzyme	25902	270685	361472
MTIF3	mitochondrial translational initiation factor 3							39.421				Cytoplasm	translation regulator	219402	76366	684274
MTLN	mitoregulin										-17.523	Cytoplasm	other	205251	67885	106631776
MTOR	mechanistic target of rapamycin kinase									-94.974		Nucleus	kinase	2475	56717	56718
MTPN	myotrophin				-130.071						-124.615	Nucleus	transcription regulator	136319	14489	79215
MTRES1	mitochondrial transcription rescue factor 1						19.881					Cytoplasm	other	51250	67851	683897
MTX2	metaxin 2						-29.423					Cytoplasm	transporter	10651	53375	288150
MTX3	metaxin 3		22.686									Other	other	345778	382793	688905
MUC20	mucin 20, cell surface associated		-33.932		-35.038	-20.862					-22.517	Plasma Membrane	other	200958	224116	303886
MUC5B	mucin 5B, oligomeric mucus/gel-forming							-25.75			-17.968	Extracellular Space	peptidase	727897	74180	309114
MUSTN1	musculoskeletal, embryonic nuclear protein 1									-35.146		Nucleus	other	389125	66175	290553
MVD	mevalonate diphosphate decarboxylase	-80.236			-89.446			-78.735		-81.587		Cytoplasm	enzyme	4597	192156	81726
MVK	mevalonate kinase							-23.248				Cytoplasm	kinase	4598	17855	81727
MVP	major vault protein		39.149									Nucleus	other	9961	78388	64681
MXRA8	matrix remodeling associated 8						49.008					Cytoplasm	other	54587	74761	313770
MYCBP2	MYC binding protein 2							47.697				Nucleus	enzyme	23077	105689	290447
MYCBP	MYC binding protein	76.902	46.749							67.067		Nucleus	transcription regulator	26292	56309	100361133
MYH9	myosin heavy chain 9			278.755							123.73	Cytoplasm	enzyme	4627	17886	100911597
MYH10	myosin heavy chain 10								82.848			Cytoplasm	enzyme	4628	77579	79433
MYL6	myosin light chain 6	114.825	203.653						188.825			Cytoplasm	enzyme	4637	17904	685867
MYLIP	myosin regulatory light chain interacting protein	-42.262										Cytoplasm	enzyme	29116	218203	306825
MYO1E	myosin IE										71.05	Cytoplasm	enzyme	4643	71602	25484
MYO1G	myosin IG											Cytoplasm	other	64005	246177	289785
MYO5A	myosin VA			127.63								Cytoplasm	enzyme	4644	17918	25017
MYO9A	myosin IXA			42.874								Cytoplasm	enzyme	4649	270163	171296
N4BP1	NEDD4 binding protein 1										-115.286	Cytoplasm	other	9683	80750	291921
N4BP2	NEDD4 binding protein 2	101.574						59.071				Cytoplasm	enzyme	55728	333789	305342
NAA20	N-alpha-acetyltransferase 20, NatB catalytic subunit	-73.269										Cytoplasm	enzyme	51126	67877	362228
NAA40	N-alpha-acetyltransferase 40, NatD catalytic subunit											Cytoplasm	enzyme	79829	70999	361718
NAB2	NGFI-A binding protein 2											Nucleus	transcription regulator	4665	17937	314910
NAGK	N-acetylglucosamine kinase	-209.657	-161.599				-221.693		-199.38	-212.197		Cytoplasm	kinase	55577	56174	297393
NANOG	Nanog homeobox										16.248	Nucleus	transcription regulator	79923	71950	414065
NANOS1	nanos C2HC-type zinc finger 1						50.222					Cytoplasm	translation regulator	340719	332397	365494
NANS	N-acetylneuraminate synthase					-181.169						Cytoplasm	enzyme	54187	94181	298071
NAP1L1	nucleosome assembly protein 1 like 1				-252.892		-324.682					Nucleus	other	4673	53605	89825
NAP1L4	nucleosome assembly protein 1 like 4					63.224				-55.731		Cytoplasm	other	4676	17955	361684
NARS1	asparaginyl-tRNA synthetase 1					417.056						Cytoplasm	enzyme	4677	70223	291556
NAT8B	N-acetyltransferase 8B (putative, gene/pseudogene)		43.111	31.65			45.867		54.652			Cytoplasm	enzyme	51471	66116	59300
NATD1	N-acetyltransferase domain containing 1											Other	other	256302	24083	363614|100911674
NAV2	neuron navigator 2									25.888		Nucleus	enzyme	89797	78286	171563
NBR1	NBR1 autophagy cargo receptor											Cytoplasm	other	4077	17966	303554
NCBP2	nuclear cap binding protein subunit 2	-24.709			-34.905							Nucleus	other	22916	68092	689116
NCEH1	neutral cholesterol ester hydrolase 1							-112.377	-131.42	-198.618		Plasma Membrane	enzyme	57552	320024	294930
NCKAP1	NCK associated protein 1				-22.575							Plasma Membrane	other	10787	50884	58823
NCOA2	nuclear receptor coactivator 2					-141.735						Nucleus	transcription regulator	10499	17978	83724
Ncoa6	nuclear receptor coactivator 6											Nucleus	transcription regulator		56406
NCSTN	nicastrin			-68.435		-37.844		-38.295				Plasma Membrane	peptidase	23385	59287	289231
NDC1	NDC1 transmembrane nucleoporin						-141.952					Nucleus	other	55706	72787	362557
NDRG4	NDRG family member 4											Plasma Membrane	other	65009	234593	64457
NDUFA5	NADH:ubiquinone oxidoreductase subunit A5								-231.244			Cytoplasm	enzyme	4698	68202	25488
NDUFA13	NADH:ubiquinone oxidoreductase subunit A13							-24.428				Cytoplasm	enzyme	51079	67184	314759|100911483
NDUFAF2	NADH:ubiquinone oxidoreductase complex assembly factor 2										39.139	Cytoplasm	other	91942	75597	361894
NDUFB4	NADH:ubiquinone oxidoreductase subunit B4							-316.369				Cytoplasm	transporter	4710	68194|100041273|100042503	288088|499131|501886|691675|100361934
NDUFB7	NADH:ubiquinone oxidoreductase subunit B7		-19.439									Cytoplasm	enzyme	4713	66916	361385
NDUFC1	NADH:ubiquinone oxidoreductase subunit C1					-200.114						Cytoplasm	enzyme	4717	66377	689938
NDUFC2	NADH:ubiquinone oxidoreductase subunit C2					-257.759						Cytoplasm	enzyme	4718	68197	293130
Ndufs5	NADH:ubiquinone oxidoreductase core subunit S5						134.906					Cytoplasm	other		595136	362588|100363268
NECAB1	N-terminal EF-hand calcium binding protein 1			-22.032								Cytoplasm	other	64168	69352	64169
Nedd4	neural precursor cell expressed, developmentally down-regulated 4											Cytoplasm	enzyme		17999	25489
NEDD8	NEDD8 ubiquitin like modifier		31.388		71.326				46.676		92.015	Nucleus	enzyme	4738	18002	25490
NEDD4L	NEDD4 like E3 ubiquitin protein ligase										30.884	Cytoplasm	enzyme	23327	83814	291553
NEIL1	nei like DNA glycosylase 1									-39.026		Nucleus	enzyme	79661	72774	367090
NEK6	NIMA related kinase 6											Nucleus	kinase	10783	59126	360161
NEK7	NIMA related kinase 7									-45.09		Nucleus	kinase	140609	59125	360850
NELFA	negative elongation factor complex member A								-67.785			Nucleus	other	7469	24116	305455
NEMF	nuclear export mediator factor								32.972			Nucleus	other	9147	66244	100322884
NEMP1	nuclear envelope integral membrane protein 1			-68.479								Nucleus	other	23306	210035	679504
NEO1	neogenin 1		120.845	131.805								Plasma Membrane	transcription regulator	4756	18007	81735
NEU4	neuraminidase 4	-25.243										Cytoplasm	enzyme	129807	241159	316642
NEURL3	neuralized E3 ubiquitin protein ligase 3								-19.9			Other	enzyme	93082	214854	316326
NEUROG1	neurogenin 1					-22.469						Nucleus	transcription regulator	4762	18014	29410
NEXN	nexilin F-actin binding protein	22.473					31.878					Plasma Membrane	other	91624	68810	246172
NF2	neurofibromin 2							77.145				Plasma Membrane	other	4771	18016	25744
NFATC3	nuclear factor of activated T cells 3	46.961	29.843							72.602		Nucleus	transcription regulator	4775	18021	361400
NFIA	nuclear factor I A								-99.309			Nucleus	transcription regulator	4774	18027	25492
NFIC	nuclear factor I C					56.26						Nucleus	transcription regulator	4782	18029	29228
NFIX	nuclear factor I X						-193.279					Nucleus	transcription regulator	4784	18032	81524
NFKBIB	NFKB inhibitor beta								-118.878	-147.139		Nucleus	transcription regulator	4793	18036	81525
NFX1	nuclear transcription factor, X-box binding 1									33.996		Nucleus	transcription regulator	4799	74164	313166
NHLRC4	NHL repeat containing 4						-24.742					Other	other	283948	621239
NIF3L1	NGG1 interacting factor 3 like 1							-107.105		-78.144		Cytoplasm	other	60491	65102	301431
NIFK	nucleolar protein interacting with the FHA domain of MKI67			242.377					176.44	430.318		Nucleus	other	84365	67949	246042
NIPA1	NIPA magnesium transporter 1					-33.202						Plasma Membrane	transporter	123606	233280	308668
NIPSNAP1	nipsnap homolog 1								-55.871			Cytoplasm	enzyme	8508	18082	360971
NIT1	nitrilase 1											Cytoplasm	enzyme	4817	27045	289222
NIT2	nitrilase family member 2					-30.776						Cytoplasm	enzyme	56954	52633	288174
NKD1	NKD inhibitor of WNT signaling pathway 1					-20.689		-19.573				Other	other	85407	93960	364952
NLRP6	NLR family pyrin domain containing 6								-24.425			Plasma Membrane	G-protein coupled receptor	171389	101613	171390
NME1	NME/NM23 nucleoside diphosphate kinase 1											Cytoplasm	kinase	4830	18102	191575
NMNAT2	nicotinamide nucleotide adenylyltransferase 2							-60.251				Cytoplasm	enzyme	23057	226518	289095
Nnt	nicotinamide nucleotide transhydrogenase	-45.897		-51.478		-47.683						Cytoplasm	enzyme		18115
NOM1	nucleolar protein with MIF4G domain 1		-21.273									Nucleus	other	64434	433864	682058
NOP10	NOP10 ribonucleoprotein								-258.693	-422.493		Nucleus	other	55505	66181	691534
NOP16	NOP16 nucleolar protein											Nucleus	other	51491	28126	306768
Norad	non-coding RNA activated by DNA damage			-42.922								Other	other		347740
NOTCH2	notch receptor 2		97.128	128.913				111.104	101.334			Plasma Membrane	transcription regulator	4853	18129	29492
NPC1	NPC intracellular cholesterol transporter 1											Cytoplasm	transporter	4864	18145	266732
NPEPPS	aminopeptidase puromycin sensitive		76.769									Cytoplasm	peptidase	9520	19155	50558
NPFF	neuropeptide FF-amide peptide precursor								196.614			Extracellular Space	other	8620	54615	60337
NPHP1	nephrocystin 1			87.424			90.009					Nucleus	other	4867	53885	296136
NPHP3	nephrocystin 3								-17.204			Extracellular Space	other	27031	74025	363126
Nppb	natriuretic peptide type B									-34.5		Other	other		18158	25105
NPR2	natriuretic peptide receptor 2											Plasma Membrane	G-protein coupled receptor	4882	230103	116564
NPR3	natriuretic peptide receptor 3											Plasma Membrane	G-protein coupled receptor	4883	18162	25339
NPTX2	neuronal pentraxin 2		-39.524									Extracellular Space	other	4885	53324	288475
NQO1	NAD(P)H quinone dehydrogenase 1			-119.357		-117.23						Cytoplasm	enzyme	1728	18104	24314
NR1D2	nuclear receptor subfamily 1 group D member 2											Nucleus	ligand-dependent nuclear receptor	9975	353187	259241
NR2F2	nuclear receptor subfamily 2 group F member 2						-231.002			-241.209		Nucleus	ligand-dependent nuclear receptor	7026	11819	113984
NR2F6	nuclear receptor subfamily 2 group F member 6									-49.985		Nucleus	ligand-dependent nuclear receptor	2063	13864	245980
NR3C1	nuclear receptor subfamily 3 group C member 1				-22.337	-26.514	-18.28					Nucleus	ligand-dependent nuclear receptor	2908	14815	24413
Nradd	neurotrophin receptor associated death domain		-47.664					-66.641				Extracellular Space	cytokine		67169	246143
Nrbp2	nuclear receptor binding protein 2		40.913									Cytoplasm	other		223649
NRG2	neuregulin 2		-26.645									Extracellular Space	growth factor	9542	100042150	432361
NRG4	neuregulin 4		19.301									Extracellular Space	growth factor	145957	83961	690919
Nrgn	neurogranin					36.531						Plasma Membrane	other		64011	64356
NRIP1	nuclear receptor interacting protein 1								184.985			Nucleus	transcription regulator	8204	268903	304157
NRM	nurim											Nucleus	other	11270	106582	361791
NRN1	neuritin 1											Cytoplasm	other	51299	68404	83834
NRP1	neuropilin 1			200.835	134.772	178.469	102.959			87.381	139.89	Plasma Membrane	transmembrane receptor	8829	18186	246331
NRP2	neuropilin 2											Plasma Membrane	kinase	8828	18187	81527
NRTN	neurturin		-35.997			-37.065						Extracellular Space	growth factor	4902	18188	84423
NSA2	NSA2 ribosome biogenesis factor		84.771				105.473	107.409			81.079	Nucleus	other	10412	59050	171456
NSD2	nuclear receptor binding SET domain protein 2											Nucleus	enzyme	7468	107823	680537
NSFL1C	NSFL1 cofactor		-486.874							132.425		Cytoplasm	other	55968	386649	83809
NSL1	NSL1 component of MIS12 kinetochore complex											Nucleus	other	25936	381318	498310
NSMCE2	NSE2 (MMS21) homolog, SMC5-SMC6 complex SUMO ligase					-23.512			-21.52			Nucleus	enzyme	286053	68501	299957
NSMCE3	NSE3 homolog, SMC5-SMC6 complex component	-37.402						-35.713			-55.153	Nucleus	other	56160	66647	309259
NSUN2	NOP2/Sun RNA methyltransferase 2			103.59								Nucleus	enzyme	54888	28114	361191
NSUN3	NOP2/Sun RNA methyltransferase 3											Cytoplasm	enzyme	63899	106338	100360437
NSUN6	NOP2/Sun RNA methyltransferase 6											Cytoplasm	enzyme	221078	74455	307148
NT5C3A	5'-nucleotidase, cytosolic IIIA	89.168		80.586	36.206		99.54	37.01				Cytoplasm	phosphatase	51251	107569	312373
NTAN1	N-terminal asparagine amidase					121.52						Nucleus	enzyme	123803	18203	360462
NUBP2	nucleotide binding protein 2			-87.432				-68.643	-65.586		-47.556	Nucleus	other	10101	26426	287125
NUCB1	nucleobindin 1											Cytoplasm	other	4924	18220	84595
NUDC	nuclear distribution C, dynein complex regulator		56.993							85.564		Cytoplasm	other	10726	18221	29648
NUDCD1	NudC domain containing 1	58.206										Nucleus	other	84955	67429	362906
NUDCD2	NudC domain containing 2					74.711						Cytoplasm	other	134492	52653	287199
NUDT1	nudix hydrolase 1								20.938			Extracellular Space	phosphatase	4521	17766	117260
NUDT3	nudix hydrolase 3											Cytoplasm	phosphatase	11165	56409	294292
NUDT4	nudix hydrolase 4											Cytoplasm	phosphatase	11163	71207	94267
NUDT5	nudix hydrolase 5					126.933				52.046		Cytoplasm	phosphatase	11164	53893	361274
NUDT6	nudix hydrolase 6							-21.507	-26.238			Extracellular Space	enzyme	11162	229228	207120
NUDT21	nudix hydrolase 21				183.097	226.155		188.847	216.982			Nucleus	other	11051	68219	291877
NUFIP1	nuclear FMR1 interacting protein 1							-50.965				Nucleus	other	26747	27275	364430
NUMBL	NUMB like endocytic adaptor protein							53.026		48.043		Cytoplasm	other	9253	18223	292732
NUP93	nucleoporin 93							-73.914	-81.743			Nucleus	other	9688	71805	291874
NUP98	nucleoporin 98 and 96 precursor				284.988				99.562			Nucleus	transporter	4928	269966	81738
NUP133	nucleoporin 133		33.251									Nucleus	other	55746	234865	292085
NUP205	nucleoporin 205					139.453	98.537					Nucleus	other	23165	70699	362335
NUPR2	nuclear protein 2, transcriptional regulator				27.717							Nucleus	other	389493	69034	360799
NUSAP1	nucleolar and spindle associated protein 1								-231.13			Nucleus	other	51203	108907	311336
NXPE4	neurexophilin and PC-esterase domain family member 4							39.741				Extracellular Space	other	54827	244853	500991
NXT1	nuclear transport factor 2 like export factor 1									-48.348		Nucleus	transporter	29107	56488	296219
NYNRIN	NYN domain and retroviral integrase containing			27.484			17.165					Other	other	57523	277154	100912447
OAT	ornithine aminotransferase						138.614					Cytoplasm	enzyme	4942	18242	64313
OAZ2	ornithine decarboxylase antizyme 2	-55.229										Cytoplasm	other	4947	18247	501454
ODC1	ornithine decarboxylase 1											Cytoplasm	enzyme	4953	18263	24609
OGA	O-GlcNAcase					-394.388						Cytoplasm	enzyme	10724	76055	154968
OGFR	opioid growth factor receptor							126.282		121.175		Plasma Membrane	other	11054	72075	83525
OGG1	8-oxoguanine DNA glycosylase		25.028							18.507		Nucleus	enzyme	4968	18294	81528
OGN	osteoglycin			130.306				18.564				Extracellular Space	growth factor	4969	18295	291015|100910855
OGT	O-linked N-acetylglucosamine (GlcNAc) transferase			84.162								Cytoplasm	enzyme	8473	108155	26295
OLA1	Obg like ATPase 1						-81.228					Cytoplasm	enzyme	29789	67059	296488
Olfr6	olfactory receptor 6									-20.871		Plasma Membrane	G-protein coupled receptor		233670	293369
Olfr49	olfactory receptor 49	17.095										Plasma Membrane	G-protein coupled receptor		18348	290202
Olfr92	olfactory receptor 92										-17.404	Plasma Membrane	G-protein coupled receptor		258448	405201
Olfr1336	olfactory receptor 1336										33.828	Plasma Membrane	G-protein coupled receptor		258917	292563
Olfr1412	olfactory receptor 1412						-19.117					Plasma Membrane	G-protein coupled receptor		258274	301611
Oosp3	oocyte secreted protein 3				-20.876							Other	other		225923
OR11L1	olfactory receptor family 11 subfamily L member 1								-17.227			Plasma Membrane	G-protein coupled receptor	391189	258373	287321
OR2T8	olfactory receptor family 2 subfamily T member 8		-19.836									Plasma Membrane	G-protein coupled receptor	343172	257917
OR52M1	olfactory receptor family 52 subfamily M member 1		-28.272									Plasma Membrane	G-protein coupled receptor	119772	258322	293188
ORAI1	ORAI calcium release-activated calcium modulator 1	-68.944		-77.618		-54.418					-67.226	Plasma Membrane	ion channel	84876	109305	304496
ORC3	origin recognition complex subunit 3						-146.177					Nucleus	other	23595	50793	313138
ORC6	origin recognition complex subunit 6					-58.012						Nucleus	other	23594	56452	291927
OSBP	oxysterol binding protein								160.24	141.536		Cytoplasm	transporter	5007	76303	365410
OSBPL11	oxysterol binding protein like 11			-32.903								Cytoplasm	other	114885	106326	303888
OSGEPL1	O-sialoglycoprotein endopeptidase like 1	43.939							37.298			Cytoplasm	peptidase	64172	72085	314548
OSGIN1	oxidative stress induced growth inhibitor 1					33.066			-21.776			Other	growth factor	29948	71839	171493
OSTN	osteocrin											Extracellular Space	other	344901	239790	360730
OTULIN	OTU deubiquitinase with linear linkage specificity	37.997	47.902						37.505			Cytoplasm	peptidase	90268	432940	100362554
OXA1L	OXA1L mitochondrial inner membrane protein								-262.857	-317.029	-206.788	Cytoplasm	enzyme	5018	69089	691393
OXSM	3-oxoacyl-ACP synthase, mitochondrial	-44.385										Cytoplasm	kinase	54995	71147	289934
OXSR1	oxidative stress responsive kinase 1		-26.454		-25.217							Nucleus	kinase	9943	108737	316064
P2RX3	purinergic receptor P2X 3											Plasma Membrane	ion channel	5024	228139	81739
P2RX5	purinergic receptor P2X 5							20.021				Plasma Membrane	ion channel	5026	94045	113995
P2RY2	purinergic receptor P2Y2			22.634		29.53						Plasma Membrane	G-protein coupled receptor	5029	18442	29597
P3H3	prolyl 3-hydroxylase 3		56.565									Nucleus	enzyme	10536	14789	297595
P4HA1	prolyl 4-hydroxylase subunit alpha 1											Cytoplasm	enzyme	5033	18451	64475
PABPC1	poly(A) binding protein cytoplasmic 1			667.121								Cytoplasm	translation regulator	26986	18458	171350
PABPC4	poly(A) binding protein cytoplasmic 4	173.555										Cytoplasm	translation regulator	8761	230721	298510
PACS1	phosphofurin acidic cluster sorting protein 1							88.083				Cytoplasm	other	55690	107975	171444
PACSIN2	protein kinase C and casein kinase substrate in neurons 2		-89.117					-255.917				Cytoplasm	transporter	11252	23970	124461
PAFAH2	platelet activating factor acetylhydrolase 2									-26.82	-34.796	Cytoplasm	enzyme	5051	100163	313611
PAIP1	poly(A) binding protein interacting protein 1			-77.126								Cytoplasm	translation regulator	10605	218693	365684
PAIP2B	poly(A) binding protein interacting protein 2B						-50.674				32.897	Other	translation regulator	400961	232164	312490
PAK1IP1	PAK1 interacting protein 1				100.287				174.758			Nucleus	other	55003	68083	361232
PALS2	protein associated with LIN7 2, MAGUK family member	160.851			154.377	183.452						Plasma Membrane	kinase	51678	56524	362359
PAN2	poly(A) specific ribonuclease subunit PAN2	29.874						45.842				Cytoplasm	peptidase	9924	103135	408200
PANK2	pantothenate kinase 2			-185.263								Cytoplasm	kinase	80025	74450	296167
PANK3	pantothenate kinase 3							-129.121				Cytoplasm	kinase	79646	211347	360511
PAPOLB	poly(A) polymerase beta		25.272			24.7					27.756	Nucleus	enzyme	56903	56522	304300
PAQR6	progestin and adipoQ receptor family member 6									25.278		Plasma Membrane	other	79957	68957	681021
PARG	poly(ADP-ribose) glycohydrolase		-229.254								-83.597	Cytoplasm	enzyme	8505	26430	83507
PARP3	poly(ADP-ribose) polymerase family member 3										175.782	Nucleus	enzyme	10039	235587	300985
PARP4	poly(ADP-ribose) polymerase family member 4	43.028										Cytoplasm	enzyme	143	328417	361046
PARP6	poly(ADP-ribose) polymerase family member 6						23.953					Other	enzyme	56965	67287	300759
PARP11	poly(ADP-ribose) polymerase family member 11			-24.136				-31.234				Nucleus	enzyme	57097	101187	500323
PARS2	prolyl-tRNA synthetase 2, mitochondrial			20.527			22.19					Cytoplasm	enzyme	25973	230577	313429
PATL1	PAT1 homolog 1, processing body mRNA decay factor				-139.532				-107.629			Cytoplasm	translation regulator	219988	225929	361736
PAX3	paired box 3	-39.342									-38.331	Nucleus	transcription regulator	5077	18505	114502
Paxip1	PAX interacting (with transcription-activation domain) protein 1							61.401				Nucleus	other		55982	311944
PBX1	PBX homeobox 1											Nucleus	transcription regulator	5087	18514	304947
PCBP1	poly(rC) binding protein 1						473.412					Nucleus	translation regulator	5093	23983	500242
PCDH18	protocadherin 18					139.364						Extracellular Space	other	54510	73173	295027
Pcdhb18	protocadherin beta 18					17.445						Other	other		93889	548104
PCGF2	polycomb group ring finger 2									68.765	34.103	Nucleus	transcription regulator	7703	22658	287662
PCK2	phosphoenolpyruvate carboxykinase 2, mitochondrial											Cytoplasm	kinase	5106	74551	361042
PCLAF	PCNA clamp associated factor					190.983						Nucleus	other	9768	68026	300795
PCM1	pericentriolar material 1									65.685		Cytoplasm	other	5108	18536	81740
Pcmt1	protein-L-isoaspartate (D-aspartate) O-methyltransferase 1	20.138										Cytoplasm	enzyme		18537	25604
PCMTD1	protein-L-isoaspartate (D-aspartate) O-methyltransferase domain containing 1			-85.737		-80.553		137.555				Cytoplasm	enzyme	115294	319263	366300
PCNP	PEST proteolytic signal containing nuclear protein				20.186							Nucleus	other	57092	76302	288165
PCNX1	pecanex 1	52.975		32.858				32.103	34.937			Plasma Membrane	other	22990	54604	314288
PCNX4	pecanex 4									-62.228		Other	other	64430	67708	690217
PCOLCE	procollagen C-endopeptidase enhancer			218.522								Extracellular Space	other	5118	18542	29569
PCSK4	proprotein convertase subtilisin/kexin type 4			25.295								Extracellular Space	peptidase	54760	18551	171085
PCSK7	proprotein convertase subtilisin/kexin type 7						20.436	44.944				Cytoplasm	peptidase	9159	18554	29606
PCSK1N	proprotein convertase subtilisin/kexin type 1 inhibitor			-47.706	24.025	-51.918		-29.759		-36.414		Extracellular Space	other	27344	30052	246333
PCYOX1	prenylcysteine oxidase 1							117.563				Cytoplasm	enzyme	51449	66881	246302
PCYT1A	phosphate cytidylyltransferase 1, choline, alpha	157.518	63.546									Cytoplasm	enzyme	5130	13026	140544
PCYT1B	phosphate cytidylyltransferase 1, choline, beta						-42.059				-41.988	Cytoplasm	enzyme	9468	236899	286936
PDCD4	programmed cell death 4	-139.547		-233.836		-195.274						Nucleus	other	27250	18569	64031
PDCD5	programmed cell death 5								-205.517			Nucleus	other	9141	56330|100042424	292814|100912106
PDE1C	phosphodiesterase 1C										26.645	Cytoplasm	enzyme	5137	18575	81742
PDE3A	phosphodiesterase 3A									165.404	59.025	Cytoplasm	enzyme	5139	54611	50678
PDGFA	platelet derived growth factor subunit A		-237.041									Extracellular Space	growth factor	5154	18590	25266
PDGFC	platelet derived growth factor C							46.84				Extracellular Space	growth factor	56034	54635	79429
PDGFRL	platelet derived growth factor receptor like					-20.948	-28.246					Plasma Membrane	kinase	5157	68797	290771
PDHA1	pyruvate dehydrogenase E1 subunit alpha 1	-249.732					-258.849					Cytoplasm	enzyme	5160	18597	29554
PDHB	pyruvate dehydrogenase E1 subunit beta					-111.983						Cytoplasm	enzyme	5162	68263	289950
PDHX	pyruvate dehydrogenase complex component X											Cytoplasm	enzyme	8050	27402
PDIA3	protein disulfide isomerase family A member 3											Cytoplasm	peptidase	2923	14827	29468
PDIA6	protein disulfide isomerase family A member 6					176.328			127.96			Cytoplasm	enzyme	10130	71853	286906
PDIK1L	PDLIM1 interacting kinase 1 like		32.905									Nucleus	kinase	149420	230809	313609
PDK2	pyruvate dehydrogenase kinase 2									-57.023		Cytoplasm	kinase	5164	18604	81530
PDK3	pyruvate dehydrogenase kinase 3		31.295								-23.911	Cytoplasm	kinase	5165	236900	296849
PDLIM1	PDZ and LIM domain 1							-64.847	-106.411			Cytoplasm	transcription regulator	9124	54132	54133
PDLIM5	PDZ and LIM domain 5										-98.524	Cytoplasm	other	10611	56376	64353
PDPR	pyruvate dehydrogenase phosphatase regulatory subunit							36.777		22.79		Cytoplasm	enzyme	55066	319518	307852
PDXDC1	pyridoxal dependent decarboxylase domain containing 1							-55.446				Cytoplasm	other	23042	94184	304721
PDXP	pyridoxal phosphatase											Plasma Membrane	phosphatase	57026	57028	727679
PDZD11	PDZ domain containing 11						-111.639					Extracellular Space	other	51248	72621	302422
PEA15	proliferation and apoptosis adaptor protein 15								-20.842			Cytoplasm	transporter	8682	18611	364052
PEBP1	phosphatidylethanolamine binding protein 1							-325.951				Cytoplasm	other	5037	23980	29542
PELI3	pellino E3 ubiquitin protein ligase family member 3											Cytoplasm	enzyme	246330	240518	309157
PELP1	proline, glutamate and leucine rich protein 1											Nucleus	other	27043	75273	360552
PEX5	peroxisomal biogenesis factor 5											Cytoplasm	other	5830	19305	312703
PEX6	peroxisomal biogenesis factor 6					-21.568		24.564				Cytoplasm	enzyme	5190	224824	117265
PEX10	peroxisomal biogenesis factor 10		21.879									Cytoplasm	other	5192	668173	680424
PFAS	phosphoribosylformylglycinamidine synthase			-92.017					-101.412			Cytoplasm	enzyme	5198	237823	287420
PFDN6	prefoldin subunit 6								121.218			Cytoplasm	other	10471	14976	309629
PFKFB2	6-phosphofructo-2-kinase/fructose-2,6-biphosphatase 2							61.967				Cytoplasm	kinase	5208	18640	24640
PFKFB4	6-phosphofructo-2-kinase/fructose-2,6-biphosphatase 4			-25.228							-25.662	Cytoplasm	kinase	5210	270198	54283
PFKL	phosphofructokinase, liver type											Cytoplasm	kinase	5211	18641	25741
PFN1	profilin 1											Cytoplasm	other	5216	18643	64303
PGAM2	phosphoglycerate mutase 2		-37.376									Cytoplasm	phosphatase	5224	56012	24959
PGAM5	PGAM family member 5, mitochondrial serine/threonine protein phosphatase	65.088										Cytoplasm	enzyme	192111	72542	288731
PGK1	phosphoglycerate kinase 1							205.359				Cytoplasm	kinase	5230	18655	24644
PGPEP1	pyroglutamyl-peptidase I											Cytoplasm	peptidase	54858	66522	290648
PGRMC1	progesterone receptor membrane component 1											Plasma Membrane	transmembrane receptor	10857	53328	291948
PGS1	phosphatidylglycerophosphate synthase 1					51.598		28.807				Cytoplasm	enzyme	9489	74451	303698
PHB2	prohibitin 2						-341.662					Cytoplasm	transcription regulator	11331	12034	114766
PHC1	polyhomeotic homolog 1								-52.021	-27.848		Nucleus	transcription regulator	1911	13619	312690
PHF7	PHD finger protein 7									-24.279		Nucleus	other	51533	71838	364510
PHF13	PHD finger protein 13											Nucleus	other	148479	230936	313742
PHF14	PHD finger protein 14				47.091			63.657				Nucleus	other	9678	75725	500030
PHF21B	PHD finger protein 21B								-28.424			Nucleus	other	112885	271305	300117
PHGDH	phosphoglycerate dehydrogenase					606.116						Cytoplasm	enzyme	26227	236539	58835
PHLDA3	pleckstrin homology like domain family A member 3			36.578								Plasma Membrane	other	23612	27280	363989
PHOX2A	paired like homeobox 2A						21.163					Nucleus	transcription regulator	401	11859	116648
PHPT1	phosphohistidine phosphatase 1											Cytoplasm	phosphatase	29085	75454	296571
PHYKPL	5-phosphohydroxy-L-lysine phospho-lyase									-64.57		Cytoplasm	enzyme	85007	72947
PI4KA	phosphatidylinositol 4-kinase alpha								31.025			Cytoplasm	kinase	5297	224020	64161
PIAS4	protein inhibitor of activated STAT 4								-36.258			Nucleus	transcription regulator	51588	59004	362827
PIDD1	p53-induced death domain protein 1							-45.331				Cytoplasm	peptidase	55367	57913	293625|100911519
PIF1	PIF1 5'-to-3' DNA helicase											Nucleus	enzyme	80119	208084	367645
PIGF	phosphatidylinositol glycan anchor biosynthesis class F										-43.689	Cytoplasm	enzyme	5281	18701	681086
PIGQ	phosphatidylinositol glycan anchor biosynthesis class Q	-79.801		-80.257	-64.774	-56.833				-90.301	-63.418	Cytoplasm	enzyme	9091	14755	287159
PIGS	phosphatidylinositol glycan anchor biosynthesis class S									-139.769		Cytoplasm	enzyme	94005	276846	303277
PIGW	phosphatidylinositol glycan anchor biosynthesis class W				-28.232		-27.382					Cytoplasm	enzyme	284098	70325	378774
PIK3AP1	phosphoinositide-3-kinase adaptor protein 1									18.009		Cytoplasm	other	118788	83490	294048
PIN1	peptidylprolyl cis/trans isomerase, NIMA-interacting 1				-203.367		-225.642				-303.818	Nucleus	enzyme	5300	23988	298696
PIP4K2C	phosphatidylinositol-5-phosphate 4-kinase type 2 gamma											Cytoplasm	kinase	79837	117150	140607
PIP4P1	phosphatidylinositol-4,5-bisphosphate 4-phosphatase 1											Cytoplasm	phosphatase	90809	219024	364298
PIP5K1A	phosphatidylinositol-4-phosphate 5-kinase type 1 alpha											Cytoplasm	kinase	8394	18720	365865
PIP5K1C	phosphatidylinositol-4-phosphate 5-kinase type 1 gamma											Plasma Membrane	kinase	23396	18717	314641
PIR	pirin			-195.919		-386.364						Nucleus	transcription regulator	8544	69656	363465
PITPNA	phosphatidylinositol transfer protein alpha											Cytoplasm	transporter	5306	18738	29525
PJVK	pejvakin								18.644			Cytoplasm	other	494513	381375	679552
PKLR	pyruvate kinase L/R							-19.765				Cytoplasm	kinase	5313	18770	24651
PKM	pyruvate kinase M1/2											Cytoplasm	kinase	5315	18746	25630
PLA2G15	phospholipase A2 group XV			-133.537								Cytoplasm	enzyme	23659	192654	361401
PLAC1	placenta enriched 1					49.67						Plasma Membrane	other	10761	56096	317316|102550080
PLAU	plasminogen activator, urokinase											Extracellular Space	peptidase	5328	18792	25619
PLAUR	plasminogen activator, urokinase receptor		-62.325						-33.218			Plasma Membrane	transmembrane receptor	5329	18793	50692
PLB1	phospholipase B1											Cytoplasm	enzyme	151056	665270	192259
PLCB4	phospholipase C beta 4						-16.983					Cytoplasm	enzyme	5332	18798	25031
PLD1	phospholipase D1											Cytoplasm	enzyme	5337	18805	25096
PLD2	phospholipase D2		-105.902	-58.613								Cytoplasm	enzyme	5338	18806	25097
PLD5	phospholipase D family member 5	18.83										Other	other	200150	319455	289270
Pldi	polymorphic derived intron containing								28.849			Other	other		73616
PLEKHA4	pleckstrin homology domain containing A4	-40.433										Cytoplasm	other	57664	69217	308584
PLEKHF2	pleckstrin homology and FYVE domain containing 2			-98.096								Cytoplasm	other	79666	71801	362484
PLK3	polo like kinase 3											Nucleus	kinase	1263	12795	58936
PLOD3	procollagen-lysine,2-oxoglutarate 5-dioxygenase 3						-79.152					Cytoplasm	enzyme	8985	26433	288583
PLPPR2	phospholipid phosphatase related 2								-58.338			Other	phosphatase	64748	235044	300443
PLSCR1	phospholipid scramblase 1									-23.416		Plasma Membrane	enzyme	5359	22038	117540
PLSCR3	phospholipid scramblase 3								-112.632			Plasma Membrane	enzyme	57048	70310	360549
PMCH	pro-melanin concentrating hormone			-20.849			-21.899					Extracellular Space	other	5367	110312	24659
PMP22	peripheral myelin protein 22			-660.87								Plasma Membrane	other	5376	18858	24660
PMPCB	peptidase, mitochondrial processing subunit beta					130.385						Cytoplasm	peptidase	9512	73078	64198
PMS1	PMS1 homolog 1, mismatch repair system component	-44.863				-46.65					-46.728	Nucleus	enzyme	5378	227099	494322
PMS2	PMS1 homolog 2, mismatch repair system component									36.28		Nucleus	enzyme	5395	18861
POC5	POC5 centriolar protein							34.905				Cytoplasm	other	134359	67463	294667
POC1B	POC1 centriolar protein B			-46.231	-58.195	-21.312			-92.44			Cytoplasm	other	282809	382406	100362836
PODNL1	podocan like 1			42.799								Extracellular Space	other	79883	244550	288907
POGZ	pogo transposable element derived with ZNF domain	18.561										Nucleus	enzyme	23126	229584	310658
POLA2	DNA polymerase alpha 2, accessory subunit					-123.289						Nucleus	enzyme	23649	18969	85242
POLB	DNA polymerase beta							39.759			37.672	Nucleus	enzyme	5423	18970	29240
POLD1	DNA polymerase delta 1, catalytic subunit					-37.561						Nucleus	enzyme	5424	18971	59294
POLDIP2	DNA polymerase delta interacting protein 2						-40.579					Cytoplasm	other	26073	67811
POLE2	DNA polymerase epsilon 2, accessory subunit								129.642			Nucleus	enzyme	5427	18974	299112
POLI	DNA polymerase iota											Nucleus	enzyme	11201	26447	291526
POLL	DNA polymerase lambda					41.325					44.514	Nucleus	enzyme	27343	56626	361767
POLM	DNA polymerase mu								-23.735		-49.665	Nucleus	enzyme	27434	54125	289757
POLR1A	RNA polymerase I subunit A											Nucleus	enzyme	25885	20019	83581
POLR1B	RNA polymerase I subunit B							-49.55	-47.594			Nucleus	enzyme	84172	20017	83582
POLR1G	RNA polymerase I subunit G			40.351								Nucleus	other	10849	70333	680493
Polr1has	RNA polymerase I subunit H, antisense		31.21									Other	other		76416	499401
POLR2B	RNA polymerase II subunit B	116.409				115.788				-85.93		Nucleus	enzyme	5431	231329	289561
POLR2L	RNA polymerase II, I and III subunit L											Nucleus	enzyme	5441	66491	100911840
POLR3E	RNA polymerase III subunit E											Nucleus	transcription regulator	55718	26939	361640
POMT2	protein O-mannosyltransferase 2									-39.942		Cytoplasm	enzyme	29954	217734	688673
POR	cytochrome p450 oxidoreductase									145.004		Cytoplasm	enzyme	5447	18984	29441
POU2F1	POU class 2 homeobox 1									30.662		Nucleus	transcription regulator	5451	18986	171068
POU3F2	POU class 3 homeobox 2										-18.085	Nucleus	transcription regulator	5454	18992	29588
PPA1	inorganic pyrophosphatase 1				-153.609		-135.481					Cytoplasm	enzyme	5464	67895	294504
PPA2	inorganic pyrophosphatase 2									-30.399		Cytoplasm	enzyme	27068	74776	310856
PPARGC1A	PPARG coactivator 1 alpha											Nucleus	transcription regulator	10891	19017	83516
PPIL2	peptidylprolyl isomerase like 2										93.741	Nucleus	enzyme	23759	66053	360746
PPM1H	protein phosphatase, Mg2+/Mn2+ dependent 1H								-19.361			Nucleus	phosphatase	57460	319468	314897
PPM1J	protein phosphatase, Mg2+/Mn2+ dependent 1J										-16.319	Other	phosphatase	333926	71887	295341
Ppp1cc	protein phosphatase 1 catalytic subunit gamma							147.766		430.8		Cytoplasm	phosphatase		19047	24669
PPP1R11	protein phosphatase 1 regulatory inhibitor subunit 11							41.75				Cytoplasm	enzyme	6992	76497	294207
PPP1R12C	protein phosphatase 1 regulatory subunit 12C	-87.361			-85.187				-109.473			Cytoplasm	phosphatase	54776	232807	499076
PPP1R14C	protein phosphatase 1 regulatory inhibitor subunit 14C	-44.432	-32.541									Cytoplasm	other	81706	76142	171010
PPP1R15B	protein phosphatase 1 regulatory subunit 15B				-47.608					-88.823		Cytoplasm	phosphatase	84919	108954	304799
PPP1R1B	protein phosphatase 1 regulatory inhibitor subunit 1B						-23.439				48.491	Cytoplasm	phosphatase	84152	19049	360616
Ppp1r2-ps9	protein phosphatase 1, regulatory (inhibitor) subunit 2, pseudogene 9									20.896		Other	other		67395
PPP2CA	protein phosphatase 2 catalytic subunit alpha										-261.595	Cytoplasm	phosphatase	5515	19052	24672
PPP2R1B	protein phosphatase 2 scaffold subunit Abeta										-141.651	Plasma Membrane	phosphatase	5519	73699	315648
PPP3CA	protein phosphatase 3 catalytic subunit alpha											Cytoplasm	phosphatase	5530	19055	24674
PPP3R1	protein phosphatase 3 regulatory subunit B, alpha							86.839				Cytoplasm	phosphatase	5534	19058	29748
PPP4R1	protein phosphatase 4 regulatory subunit 1				-194.677		-340.96	-174.249		-200.814	-227.504	Other	phosphatase	9989	70351	140943
PPP4R2	protein phosphatase 4 regulatory subunit 2										-81.533	Cytoplasm	other	151987	232314	297486
PPT1	palmitoyl-protein thioesterase 1					-42.158						Cytoplasm	enzyme	5538	19063	29411
PPTC7	protein phosphatase targeting COQ7				-23.933							Cytoplasm	phosphatase	160760	320717	304488
PRADC1	protease associated domain containing 1					-45.712						Extracellular Space	other	84279	73327	686393
PRAF2	PRA1 domain family member 2			-207.21				-155.854	-215.655	-213.83		Other	other	11230	54637	367743
PRC1	protein regulator of cytokinesis 1	303.158	423.28				541.883			486.802	319.846	Nucleus	other	9055	233406	308761
PRDM9	PR/SET domain 9									-21.574		Nucleus	enzyme	56979	213389	365155
PRDX2	peroxiredoxin 2							178.672				Cytoplasm	enzyme	7001	21672	29338
PRDX3	peroxiredoxin 3										-85.793	Cytoplasm	enzyme	10935	11757	64371
PREB	prolactin regulatory element binding	-281.236			-307.062	-315.991		-230.345		-260.62		Nucleus	transcription regulator	10113	50907	58842
PREP	prolyl endopeptidase									-175.257		Cytoplasm	peptidase	5550	19072	83471
PREPL	prolyl endopeptidase like											Other	peptidase	9581	213760	298771
PRKACA	protein kinase cAMP-activated catalytic subunit alpha											Cytoplasm	kinase	5566	18747	25636
PRKACB	protein kinase cAMP-activated catalytic subunit beta								-24.482		-24.422	Cytoplasm	kinase	5567	18749	293508
PRKAG3	protein kinase AMP-activated non-catalytic subunit gamma 3										41.506	Cytoplasm	other	53632	241113	301518
PRKAR1A	protein kinase cAMP-dependent type I regulatory subunit alpha							193.297				Cytoplasm	kinase	5573	19084	25725
PRKCA	protein kinase C alpha											Cytoplasm	kinase	5578	18750	24680
PRKCI	protein kinase C iota											Cytoplasm	kinase	5584	18759	84006
PRKD1	protein kinase D1											Cytoplasm	kinase	5587	18760	85421
[truncated: 1,078 more rows]
